# Supplementary material for: Subfunctionalisation and self-repression of duplicated E1 homologues finetunes soybean flowering and adaptation
Source: Nat Commun. 2024 Jul 23;15:6184. doi: 10.1038/s41467-024-50623-3 (PMC11263555; doi:10.1038/s41467-024-50623-3)
Supplement: Supplementary file 4 — Supplementary Data 1 [file 41467_2024_50623_MOESM4_ESM.xlsx]

## Sheet: Sheet1
Primers in this study
Purpose	Primer name	Sequence
Fine mapping	M01-F	CATGGCACTTGACGAAAGTC
Fine mapping	M01-R	TGCCCCTCTTCTTTTATCCA
Fine mapping	M02-F	TTTCTTTATGCTTGTACTGTCTG
Fine mapping	M02-R	GATTTTAGAACTCTAGGTATTTTGG
Fine mapping	M03-F	GGACTAGAGGGTGTTGGGC
Fine mapping	M03-R	CCTCTAAATGCATCCGGAAC
Fine mapping	M04-F	AAGCCAACCTTATAATTCTTTCAT
Fine mapping	M04-R	ATATGGGCTTACTTACCCATCATAGA
Fine mapping	M05-F	TCCAAAGAGTTGTTGCTCC
Fine mapping	M05-R	TGACTATTCAACCTCTC
Fine mapping	M06-F	GTCGCAACAACTCCCATG
Fine mapping	M06-R	CTACATGATTCACAACGGG
Fine mapping	M07-F	TGGTCATGTGGATATGCTG
Fine mapping	M07-R	AACAAATGGAATATATGACTTAGT
Fine mapping	M08-F	AACCATTCAACAGCAGC
Fine mapping	M08-R	TCTGCATTATGCATGCCC
Fine mapping	M09-F	GACACTTGTGGAATTACTCA
Fine mapping	M09-R	GGGTTGAAGACTTAAATTTGAAATCTCT
Construction of CRISPR/Cas9	E1Lb-T1-AtU3d-F	gtcaGACGCTAACCGATAGCGATT
Construction of CRISPR/Cas9	E1Lb-T1-AtU3d-R	aaacAATCGCTATCGGTTAGCGTC
Construction of CRISPR/Cas9	E1Lb -T2-AtU3b-F	gtcaAGGGACCCCAGTTAGAGTT
Construction of CRISPR/Cas9	E1Lb -T2-AtU3b-R	aaacAACTCTAACTGGGGTCCCT
Construction of CRISPR/Cas9	E1Lb -T3-AtU6-F	attgCCCAGTTAGAGTTTGGGACA
Construction of CRISPR/Cas9	E1Lb -T3-AtU6-R	aaacTGTCCCAAACTCTAACTGGG
Transgenic plants checking	E1Lb-cas-test-F	TGTAAACACTCAAAGTCCTTTCATCC
Transgenic plants checking	E1Lb-cas-test-R	GATTTGAAAGTAAAATAAAGCTAACACTTAG
RT-PCR	GmFT2a-qRT-F	ATCCCGATGCACCTAGCCCA
RT-PCR	GmFT2a-qRT-R	ACACCAAACGATGAATCCCCA
RT-PCR	GmFT5a-qRT-F	AGCCCGAACCCTTCAGTAGGGA
RT-PCR	GmFT5a-qRT-R	GGTGATGACAGTGTCTCTGCCCA
RT-PCR	E1-qRT-F	CACTCAAATTAAGCCCTTTCA
RT-PCR	E1-qRT-R	TTCATCTCCTCTTCATTTTTGTTG
RT-PCR	E1La-qRT-F	AAACACTCAAAGCCCGATCA
RT-PCR	E1La-qRT-R	ATCCTCTTCATTTTTGTTGCTGA
RT-PCR	E1Lb-qRT-F	GTGTAAACACTCAAAGTCCTT
RT-PCR	E1Lb-qRT-R	CTCCTCTTCATTTTTGTTGCTGC
Transient expression assay	E1Lb promoter-F	ACCGCCAAGGATACTTCGTG
Transient expression assay	E1Lb promoter-R	AAGAAAGAAAGGATGAAAGGAC
Transient expression assay	FT2a-promoter-F	CTTTGATATTTCACACAAGTCTTTC
Transient expression assay	FT2a-promoter-R	GGGATAGTGTGCACACTAGTTTAC
Transient expression assay	FT5a-promoter-F	AATCAATCAGTGCCCAAG
Transient expression assay	FT5a-promoter-R	GATTATTTACTTTAGATAGATACTATAT
Transient expression assay	E1 promoter-F	TTGGTTTATGATTCAAGCCGAC
Transient expression assay	E1 promoter-R	GTTGGAAGAGATGAATAGGGTCG
ChIP-PCR	ELF1b-CHIP-F	GTTGAAAAGCCAGGGGACA
ChIP-PCR	ELF1b-CHIP-R	TCTTACCCCTTGAGCGTGG
ChIP-PCR	FT2a-P1-F	ACATAAATTTTGTAATTGGCCCA
ChIP-PCR	FT2a-P1-R	CCGATTTGCCTCCCACAT
ChIP-PCR	FT2a-P2-F	AGGACGAGAAGGGAAGGAAA
ChIP-PCR	FT2a-P2-R	TGACATGTGACACGAATTAGAAA
ChIP-PCR	FT2a-P3-F	CAGAAATTTCTAGCAGCGTGA
ChIP-PCR	FT2a-P3-R	CCCTAAGTTTTCAGTTTCCCTAC
ChIP-PCR	FT2a-P4-F	GGAAGGGATGTGAAAATGT
ChIP-PCR	FT2a-P4-R	AGAACACGACTTCAAATAAATAAAA
ChIP-PCR	FT5a-P1-F	AACCAAAAATTACCAATGGATGA
ChIP-PCR	FT5a-P1-R	GCTTGGGCACTGATTGATTGT
ChIP-PCR	FT5a-P2-F	GCACAATGAAACCATAAACAACA
ChIP-PCR	FT5a-P2-R	GACTTTGTCACTGCTGCCTGT
ChIP-PCR	FT5a-P3-F	AGTAAATAAGGTAGTAGCAAATCCC
ChIP-PCR	FT5a-P3-R	CTGAAGATGTGGACCAGTTTG
ChIP-PCR	FT5a-P4-F	GAAAGAAAGAGACGTGCAAAAGT
ChIP-PCR	FT5a-P4-R	CTGATCATTTTACGACCTTTTCC
ChIP-PCR	E1-P1-F	TCACCACCTTGATCATCGAC
ChIP-PCR	E1-P1-R	TTACAAACAAACTCACGGACAA
ChIP-PCR	E1-P2-F	TGTTGTATCATGGGGTAAGTG
ChIP-PCR	E1-P2-R	ACAACACAATTAGCGCGTTGC
ChIP-PCR	E1-P3-F	TCACATATTGCCAGTGGATGA
ChIP-PCR	E1-P3-R	ACCCTACACATATGATCCATTC
ChIP-PCR	E1-P4-F	AACATACATAGAGACCTAACTGTA
ChIP-PCR	E1-P4-R	TTCCTGATAAGTGAGTATTGTGC
ChIP-PCR	E1La-P1-F	CTGAGTCATACTCTATTTGTTATGACG
ChIP-PCR	E1La-P1-R	GTATTTAACCAAATTGTCATATATTAGCG
ChIP-PCR	E1La-P2-F	TTAAATAATCTTTTTCACCTGCTC
ChIP-PCR	E1La-P2-R	GGGTGAACTTGATATCCCTG
ChIP-PCR	E1La-P3-F	TTTTGAGGTTTCTAACAGCG
ChIP-PCR	E1La-P3-R	AATAAATTTAAATTTGAAGGACC
ChIP-PCR	E1La-P4-F	CACAGCTAAGAAAATTTCAACATTTCG
ChIP-PCR	E1La-P4-R	GGGCTTTGAGTGTTTGCAC
ChIP-PCR	E1La-P5-F	GTGAAATAACAAATGTGATCC
ChIP-PCR	E1La-P5-R	CCCATTAATTTTCAAAGCTAGG
ChIP-PCR	E1Lb-P1-F	GGATTTATTTCAAGCGCCG
ChIP-PCR	E1Lb-P1-R	TTATTAAACAAAGAACAGGAGTC
ChIP-PCR	E1Lb-P2-F	ATAGTTGATTTTTCATAACTGTTCAG
ChIP-PCR	E1Lb-P2-R	CCAAATTGTCATATATTAGCGCGC
ChIP-PCR	E1Lb-P3-F	TAACCTTTTACACCTGCTTA
ChIP-PCR	E1Lb-P3-R	CGGGTTATTTTTCTAACGGC
ChIP-PCR	E1Lb-P4-F	CCTCAAATTTATGTTATTTATTATTTTGGTAG
ChIP-PCR	E1Lb-P4-R	GGCTTTTGTTACTCAAATTGACGTC
ChIP-PCR	E1Lb-P5-F	ATCGGATGTACACGCGC
ChIP-PCR	E1Lb-P5-R	CTATATAAGCTAGAAACTTTGCTGC
Sequencing	PE1Lb-seq-F	TGGTCATGTGGATATGCTG
Sequencing	PE1Lb-seq-R	AACAAATGGAATATATGACTTAGT
Sequencing	E1Lb-seq-F	GCTAGTAGTGTAAACACTCAAAGTCCTT
Sequencing	E1Lb-seq-R	GTTACATATAGGCATAATATATTGGCCATTG
Over expressing	E1lb-3Flag-F	ATGAGTTTACAATCACAAATCCC
Over expressing	E1lb-3Flag-R	ATTCTCTGGCATAGCTCGTTTAAGG
