# Supplementary material for: Subfunctionalisation and self-repression of duplicated E1 homologues finetunes soybean flowering and adaptation
Source: Nat Commun. 2024 Jul 23;15:6184. doi: 10.1038/s41467-024-50623-3 (PMC11263555; doi:10.1038/s41467-024-50623-3)
Supplement: Supplementary file 5 — Supplementary Data 2 [file 41467_2024_50623_MOESM5_ESM.xlsx]

## Sheet: Sheet1
Accessions in Fig 4c and their Tof4b allele
Accession	Type	Location	Tof4b allele
GDW002	Wild	China, Huanghuai	Tof4b
GDW004	Wild	China, Huanghuai	Tof4b
GDW007	Wild	China, Huanghuai	Tof4b
GDW008	Wild	China, Huanghuai	Tof4b
GDW010	Wild	China, Huanghuai	Tof4b
GDW012	Wild	China, Huanghuai	Tof4b
GDW013	Wild	China, Huanghuai	Tof4b
GDW015	Wild	China, Huanghuai	Tof4b
GDW017	Wild	China, Huanghuai	Tof4b
GDW021	Wild	China, Huanghuai	Tof4b
GDW022	Wild	China, Huanghuai	Tof4b
GDW029	Wild	China, Huanghuai	Tof4b
GDW033	Wild	China, Huanghuai	Tof4b
GDW034	Wild	China, Huanghuai	Tof4b
GDW035	Wild	China, Huanghuai	Tof4b
GDW038	Wild	China, Huanghuai	Tof4b
GDW042	Wild	China, Huanghuai	Tof4b
GDW043	Wild	China, Huanghuai	Tof4b
GDW044	Wild	China, Huanghuai	Tof4b
GDW046	Wild	China, Huanghuai	Tof4b
GDW048	Wild	China, Huanghuai	Tof4b
GDW058	Wild	China, Huanghuai	Tof4b
GDW060	Wild	China, Huanghuai	Tof4b
GDW062	Wild	China, Huanghuai	Tof4b
GDW064	Wild	China, Huanghuai	Tof4b
GDW071	Wild	China, Huanghuai	Tof4b
GDW074	Wild	China, Huanghuai	Tof4b
GDW075	Wild	China, Huanghuai	Tof4b
GDW077	Wild	China, Huanghuai	Tof4b
GDW091	Wild	China, Huanghuai	Tof4b
GDW093	Wild	China, Huanghuai	Tof4b
GDW094	Wild	China, Huanghuai	Tof4b
GDW101	Wild	China, Huanghuai	Tof4b
GDW102	Wild	China, Huanghuai	Tof4b
GDW106	Wild	China, Huanghuai	Tof4b
SRR1533164	Wild	China, Huanghuai	Tof4b
SRR1533170	Wild	China, Huanghuai	Tof4b
SRR1533183	Wild	China, Huanghuai	Tof4b
SRR1533211	Wild	China, Huanghuai	Tof4b
SRR1533167	Wild	Europe	Tof4b
SRR1533185	Wild	Europe	Tof4b
SRR1533190	Wild	Europe	Tof4b
SRR1533191	Wild	Europe	Tof4b
SRR1533203	Wild	Europe	Tof4b
SRR1533160	Wild	Japan	Tof4b
SRR1533161	Wild	Japan	Tof4b
SRR1533162	Wild	Japan	Tof4b
SRR1533169	Wild	Japan	Tof4b
SRR1533174	Wild	Japan	Tof4b
SRR1533180	Wild	Japan	Tof4b
SRR1533199	Wild	Japan	Tof4b
SRR1533207	Wild	Japan	Tof4b
WJ_1	Wild	Japan	Tof4b
WJ_10	Wild	Japan	Tof4b
WJ_106	Wild	Japan	Tof4b
WJ_11	Wild	Japan	Tof4b
WJ_12	Wild	Japan	Tof4b
WJ_13	Wild	Japan	Tof4b
WJ_18	Wild	Japan	Tof4b
WJ_19	Wild	Japan	Tof4b
WJ_20	Wild	Japan	Tof4b
WJ_21	Wild	Japan	Tof4b
WJ_22	Wild	Japan	Tof4b
WJ_23	Wild	Japan	Tof4b
WJ_24	Wild	Japan	Tof4b
WJ_27	Wild	Japan	Tof4b
WJ_28	Wild	Japan	Tof4b
WJ_3	Wild	Japan	Tof4b
WJ_33	Wild	Japan	Tof4b
WJ_36	Wild	Japan	Tof4b
WJ_37	Wild	Japan	Tof4b
WJ_38	Wild	Japan	Tof4b
WJ_39	Wild	Japan	Tof4b
WJ_40	Wild	Japan	Tof4b
WJ_41	Wild	Japan	Tof4b
WJ_42	Wild	Japan	Tof4b
WJ_43	Wild	Japan	Tof4b
WJ_44	Wild	Japan	Tof4b
WJ_45	Wild	Japan	Tof4b
WJ_46	Wild	Japan	Tof4b
WJ_47	Wild	Japan	Tof4b
WJ_48	Wild	Japan	Tof4b
WJ_5	Wild	Japan	Tof4b
WJ_50	Wild	Japan	Tof4b
WJ_52	Wild	Japan	Tof4b
WJ_53	Wild	Japan	Tof4b
WJ_54	Wild	Japan	Tof4b
WJ_59	Wild	Japan	Tof4b
WJ_6	Wild	Japan	Tof4b
WJ_66	Wild	Japan	Tof4b
WJ_67	Wild	Japan	Tof4b
WJ_7	Wild	Japan	Tof4b
WJ_70	Wild	Japan	Tof4b
WJ_71	Wild	Japan	Tof4b
WJ_72	Wild	Japan	Tof4b
WJ_73	Wild	Japan	Tof4b
WJ_74	Wild	Japan	Tof4b
WJ_75	Wild	Japan	Tof4b
WJ_76	Wild	Japan	Tof4b
WJ_77	Wild	Japan	Tof4b
WJ_78	Wild	Japan	Tof4b
WJ_84	Wild	Japan	Tof4b
WJ_85	Wild	Japan	Tof4b
WJ_89	Wild	Japan	Tof4b
WJ_9	Wild	Japan	Tof4b
WJ_90	Wild	Japan	Tof4b
WJ_92	Wild	Japan	Tof4b
WJ_98	Wild	Japan	Tof4b
WJ_99	Wild	Japan	Tof4b
SRR1533156	Wild	Korean Peninsula	Tof4b
SRR1533168	Wild	Korean Peninsula	Tof4b
SRR1533176	Wild	Korean Peninsula	Tof4b
SRR1533182	Wild	Korean Peninsula	Tof4b
SRR1533187	Wild	Korean Peninsula	Tof4b
SRR1533194	Wild	Korean Peninsula	Tof4b
SRR1533196	Wild	Korean Peninsula	Tof4b
WK_13	Wild	Korean Peninsula	Tof4b
WK_19	Wild	Korean Peninsula	Tof4b
WK_2	Wild	Korean Peninsula	Tof4b
WK_3	Wild	Korean Peninsula	Tof4b
WK_35	Wild	Korean Peninsula	Tof4b
WK_5	Wild	Korean Peninsula	Tof4b
WK_51	Wild	Korean Peninsula	Tof4b
WK_55	Wild	Korean Peninsula	Tof4b
WK_57	Wild	Korean Peninsula	Tof4b
WK_6	Wild	Korean Peninsula	Tof4b
WK_61	Wild	Korean Peninsula	Tof4b
WK_63	Wild	Korean Peninsula	Tof4b
WK_74	Wild	Korean Peninsula	Tof4b
WK_81	Wild	Korean Peninsula	Tof4b
WK_85	Wild	Korean Peninsula	Tof4b
WK_50	Wild	Korean Peninsula	tof4b-1
GDW027	Wild	NA	Tof4b
GDW031	Wild	NA	Tof4b
GDW040	Wild	NA	Tof4b
SRR1533152	Wild	NA	Tof4b
SRR1533154	Wild	NA	Tof4b
SRR1533210	Wild	NA	Tof4b
SRR1533212	Wild	NA	Tof4b
SRR1533153	Wild	NA	tof4b-1
SRR1533209	Wild	Northern America	tof4b-1
GDW001	Wild	Northern China	Tof4b
GDW014	Wild	Northern China	Tof4b
GDW018	Wild	Northern China	Tof4b
GDW037	Wild	Northern China	Tof4b
GDW039	Wild	Northern China	Tof4b
GDW041	Wild	Northern China	Tof4b
GDW049	Wild	Northern China	Tof4b
GDW051	Wild	Northern China	Tof4b
GDW053	Wild	Northern China	Tof4b
GDW054	Wild	Northern China	Tof4b
GDW056	Wild	Northern China	Tof4b
GDW066	Wild	Northern China	Tof4b
GDW068	Wild	Northern China	Tof4b
GDW069	Wild	Northern China	Tof4b
GDW072	Wild	Northern China	Tof4b
GDW073	Wild	Northern China	Tof4b
GDW079	Wild	Northern China	Tof4b
GDW080	Wild	Northern China	Tof4b
GDW086	Wild	Northern China	Tof4b
GDW104	Wild	Northern China	Tof4b
GDW112	Wild	Northern China	Tof4b
GDW113	Wild	Northern China	Tof4b
ZKW0002	Wild	Northern China	Tof4b
ZKW0006	Wild	Northern China	Tof4b
ZKW0008	Wild	Northern China	Tof4b
ZKW0010	Wild	Northern China	Tof4b
ZKW0016	Wild	Northern China	Tof4b
ZKW0017	Wild	Northern China	Tof4b
ZKW0022	Wild	Northern China	Tof4b
ZKW0025	Wild	Northern China	Tof4b
ZKW0028	Wild	Northern China	Tof4b
ZKW0029	Wild	Northern China	Tof4b
ZKW0032	Wild	Northern China	Tof4b
ZKW0033	Wild	Northern China	Tof4b
ZKW0035	Wild	Northern China	Tof4b
ZKW0042	Wild	Northern China	Tof4b
ZKW0044	Wild	Northern China	Tof4b
ZKW0045	Wild	Northern China	Tof4b
ZKW0048	Wild	Northern China	Tof4b
ZKW0049	Wild	Northern China	Tof4b
ZKW0052	Wild	Northern China	Tof4b
ZKW0054	Wild	Northern China	Tof4b
ZKW0064	Wild	Northern China	Tof4b
ZKW0067	Wild	Northern China	Tof4b
ZKW0068	Wild	Northern China	Tof4b
ZKW0071	Wild	Northern China	Tof4b
ZKW0073	Wild	Northern China	Tof4b
ZKW0074	Wild	Northern China	Tof4b
ZKW0076	Wild	Northern China	Tof4b
ZKW0079	Wild	Northern China	Tof4b
ZKW0080	Wild	Northern China	Tof4b
ZKW0081	Wild	Northern China	Tof4b
ZKW0082	Wild	Northern China	Tof4b
ZKW0083	Wild	Northern China	Tof4b
ZKW0084	Wild	Northern China	Tof4b
ZKW0085	Wild	Northern China	Tof4b
ZKW0086	Wild	Northern China	Tof4b
ZKW0087	Wild	Northern China	Tof4b
ZKW0089	Wild	Northern China	Tof4b
ZKW0093	Wild	Northern China	Tof4b
ZKW0094	Wild	Northern China	Tof4b
ZKW0097	Wild	Northern China	Tof4b
ZKW0099	Wild	Northern China	Tof4b
ZKW0101	Wild	Northern China	Tof4b
ZKW0103	Wild	Northern China	Tof4b
ZKW0104	Wild	Northern China	Tof4b
ZKW0110	Wild	Northern China	Tof4b
ZKW0112	Wild	Northern China	Tof4b
ZKW0113	Wild	Northern China	Tof4b
ZKW0114	Wild	Northern China	Tof4b
ZKW0115	Wild	Northern China	Tof4b
ZKW0117	Wild	Northern China	Tof4b
ZKW0119	Wild	Northern China	Tof4b
ZKW0120	Wild	Northern China	Tof4b
ZKW0121	Wild	Northern China	Tof4b
ZKW0126	Wild	Northern China	Tof4b
ZKW0128	Wild	Northern China	Tof4b
ZKW0131	Wild	Northern China	Tof4b
ZKW0132	Wild	Northern China	Tof4b
ZKW0135	Wild	Northern China	Tof4b
ZKW0138	Wild	Northern China	Tof4b
ZKW0139	Wild	Northern China	Tof4b
ZKW0140	Wild	Northern China	Tof4b
ZKW0143	Wild	Northern China	Tof4b
ZKW0144	Wild	Northern China	Tof4b
ZKW0146	Wild	Northern China	Tof4b
ZKW0147	Wild	Northern China	Tof4b
ZKW0148	Wild	Northern China	Tof4b
ZKW0149	Wild	Northern China	Tof4b
ZKW0154	Wild	Northern China	Tof4b
ZKW0155	Wild	Northern China	Tof4b
ZKW0161	Wild	Northern China	Tof4b
ZKW0162	Wild	Northern China	Tof4b
ZKW0163	Wild	Northern China	Tof4b
ZKW0164	Wild	Northern China	Tof4b
ZKW0169	Wild	Northern China	Tof4b
ZKW0170	Wild	Northern China	Tof4b
ZKW0171	Wild	Northern China	Tof4b
ZKW0172	Wild	Northern China	Tof4b
ZKW0173	Wild	Northern China	Tof4b
ZKW0174	Wild	Northern China	Tof4b
ZKW0176	Wild	Northern China	Tof4b
ZKW0177	Wild	Northern China	Tof4b
ZKW0182	Wild	Northern China	Tof4b
ZKW0188	Wild	Northern China	Tof4b
ZKW0190	Wild	Northern China	Tof4b
ZKW0191	Wild	Northern China	Tof4b
ZKW0194	Wild	Northern China	Tof4b
ZKW0195	Wild	Northern China	Tof4b
ZKW0197	Wild	Northern China	Tof4b
ZKW0198	Wild	Northern China	Tof4b
ZKW0200	Wild	Northern China	Tof4b
ZKW0201	Wild	Northern China	Tof4b
ZKW0204	Wild	Northern China	Tof4b
ZKW0205	Wild	Northern China	Tof4b
ZKW0206	Wild	Northern China	Tof4b
ZKW0207	Wild	Northern China	Tof4b
ZKW0216	Wild	Northern China	Tof4b
ZKW0218	Wild	Northern China	Tof4b
ZKW0220	Wild	Northern China	Tof4b
ZKW0225	Wild	Northern China	Tof4b
ZKW0230	Wild	Northern China	Tof4b
ZKW0234	Wild	Northern China	Tof4b
ZKW0237	Wild	Northern China	Tof4b
ZKW0238	Wild	Northern China	Tof4b
ZKW0240	Wild	Northern China	Tof4b
ZKW0248	Wild	Northern China	Tof4b
ZKW0249	Wild	Northern China	Tof4b
ZKW0254	Wild	Northern China	Tof4b
ZKW0255	Wild	Northern China	Tof4b
ZKW0256	Wild	Northern China	Tof4b
ZKW0257	Wild	Northern China	Tof4b
ZKW0258	Wild	Northern China	Tof4b
ZKW0260	Wild	Northern China	Tof4b
ZKW0261	Wild	Northern China	Tof4b
ZKW0263	Wild	Northern China	Tof4b
ZKW0265	Wild	Northern China	Tof4b
ZKW0266	Wild	Northern China	Tof4b
ZKW0269	Wild	Northern China	Tof4b
ZKW0271	Wild	Northern China	Tof4b
ZKW0272	Wild	Northern China	Tof4b
ZKW0274	Wild	Northern China	Tof4b
ZKW0278	Wild	Northern China	Tof4b
ZKW0279	Wild	Northern China	Tof4b
ZKW0280	Wild	Northern China	Tof4b
ZKW0283	Wild	Northern China	Tof4b
ZKW0286	Wild	Northern China	Tof4b
ZKW0288	Wild	Northern China	Tof4b
ZKW0289	Wild	Northern China	Tof4b
ZKW0290	Wild	Northern China	Tof4b
SRR1533166	Wild	Northern China	Tof4b
SRR1533173	Wild	Northern China	Tof4b
SRR1533178	Wild	Northern China	Tof4b
SRR1533181	Wild	Northern China	Tof4b
SRR1533186	Wild	Northern China	Tof4b
SRR1533188	Wild	Northern China	Tof4b
SRR1533192	Wild	Northern China	Tof4b
SRR1533193	Wild	Northern China	Tof4b
SRR1533198	Wild	Northern China	Tof4b
SRR1533202	Wild	Northern China	Tof4b
SRR1533204	Wild	Northern China	Tof4b
SRR1533205	Wild	Northern China	Tof4b
SRR1533206	Wild	Northern China	Tof4b
GDW025	Wild	Northern China	tof4b-1
GDW052	Wild	Northern China	tof4b-1
ZKW0005	Wild	Northern China	tof4b-1
ZKW0007	Wild	Northern China	tof4b-1
ZKW0009	Wild	Northern China	tof4b-1
ZKW0011	Wild	Northern China	tof4b-1
ZKW0012	Wild	Northern China	tof4b-1
ZKW0013	Wild	Northern China	tof4b-1
ZKW0014	Wild	Northern China	tof4b-1
ZKW0015	Wild	Northern China	tof4b-1
ZKW0018	Wild	Northern China	tof4b-1
ZKW0019	Wild	Northern China	tof4b-1
ZKW0020	Wild	Northern China	tof4b-1
ZKW0021	Wild	Northern China	tof4b-1
ZKW0023	Wild	Northern China	tof4b-1
ZKW0024	Wild	Northern China	tof4b-1
ZKW0026	Wild	Northern China	tof4b-1
ZKW0027	Wild	Northern China	tof4b-1
ZKW0030	Wild	Northern China	tof4b-1
ZKW0031	Wild	Northern China	tof4b-1
ZKW0034	Wild	Northern China	tof4b-1
ZKW0036	Wild	Northern China	tof4b-1
ZKW0037	Wild	Northern China	tof4b-1
ZKW0038	Wild	Northern China	tof4b-1
ZKW0039	Wild	Northern China	tof4b-1
ZKW0040	Wild	Northern China	tof4b-1
ZKW0041	Wild	Northern China	tof4b-1
ZKW0043	Wild	Northern China	tof4b-1
ZKW0046	Wild	Northern China	tof4b-1
ZKW0047	Wild	Northern China	tof4b-1
ZKW0050	Wild	Northern China	tof4b-1
ZKW0051	Wild	Northern China	tof4b-1
ZKW0053	Wild	Northern China	tof4b-1
ZKW0055	Wild	Northern China	tof4b-1
ZKW0056	Wild	Northern China	tof4b-1
ZKW0058	Wild	Northern China	tof4b-1
ZKW0059	Wild	Northern China	tof4b-1
ZKW0061	Wild	Northern China	tof4b-1
ZKW0062	Wild	Northern China	tof4b-1
ZKW0063	Wild	Northern China	tof4b-1
ZKW0065	Wild	Northern China	tof4b-1
ZKW0066	Wild	Northern China	tof4b-1
ZKW0069	Wild	Northern China	tof4b-1
ZKW0070	Wild	Northern China	tof4b-1
ZKW0075	Wild	Northern China	tof4b-1
ZKW0077	Wild	Northern China	tof4b-1
ZKW0078	Wild	Northern China	tof4b-1
ZKW0088	Wild	Northern China	tof4b-1
ZKW0090	Wild	Northern China	tof4b-1
ZKW0091	Wild	Northern China	tof4b-1
ZKW0092	Wild	Northern China	tof4b-1
ZKW0098	Wild	Northern China	tof4b-1
ZKW0100	Wild	Northern China	tof4b-1
ZKW0105	Wild	Northern China	tof4b-1
ZKW0106	Wild	Northern China	tof4b-1
ZKW0111	Wild	Northern China	tof4b-1
ZKW0116	Wild	Northern China	tof4b-1
ZKW0122	Wild	Northern China	tof4b-1
ZKW0123	Wild	Northern China	tof4b-1
ZKW0127	Wild	Northern China	tof4b-1
ZKW0134	Wild	Northern China	tof4b-1
ZKW0137	Wild	Northern China	tof4b-1
ZKW0141	Wild	Northern China	tof4b-1
ZKW0142	Wild	Northern China	tof4b-1
ZKW0145	Wild	Northern China	tof4b-1
ZKW0150	Wild	Northern China	tof4b-1
ZKW0151	Wild	Northern China	tof4b-1
ZKW0152	Wild	Northern China	tof4b-1
ZKW0153	Wild	Northern China	tof4b-1
ZKW0156	Wild	Northern China	tof4b-1
ZKW0157	Wild	Northern China	tof4b-1
ZKW0158	Wild	Northern China	tof4b-1
ZKW0159	Wild	Northern China	tof4b-1
ZKW0160	Wild	Northern China	tof4b-1
ZKW0165	Wild	Northern China	tof4b-1
ZKW0166	Wild	Northern China	tof4b-1
ZKW0167	Wild	Northern China	tof4b-1
ZKW0168	Wild	Northern China	tof4b-1
ZKW0175	Wild	Northern China	tof4b-1
ZKW0178	Wild	Northern China	tof4b-1
ZKW0179	Wild	Northern China	tof4b-1
ZKW0180	Wild	Northern China	tof4b-1
ZKW0181	Wild	Northern China	tof4b-1
ZKW0184	Wild	Northern China	tof4b-1
ZKW0185	Wild	Northern China	tof4b-1
ZKW0186	Wild	Northern China	tof4b-1
ZKW0187	Wild	Northern China	tof4b-1
ZKW0189	Wild	Northern China	tof4b-1
ZKW0192	Wild	Northern China	tof4b-1
ZKW0193	Wild	Northern China	tof4b-1
ZKW0196	Wild	Northern China	tof4b-1
ZKW0202	Wild	Northern China	tof4b-1
ZKW0203	Wild	Northern China	tof4b-1
ZKW0208	Wild	Northern China	tof4b-1
ZKW0209	Wild	Northern China	tof4b-1
ZKW0210	Wild	Northern China	tof4b-1
ZKW0211	Wild	Northern China	tof4b-1
ZKW0212	Wild	Northern China	tof4b-1
ZKW0213	Wild	Northern China	tof4b-1
ZKW0215	Wild	Northern China	tof4b-1
ZKW0217	Wild	Northern China	tof4b-1
ZKW0219	Wild	Northern China	tof4b-1
ZKW0221	Wild	Northern China	tof4b-1
ZKW0222	Wild	Northern China	tof4b-1
ZKW0223	Wild	Northern China	tof4b-1
ZKW0224	Wild	Northern China	tof4b-1
ZKW0226	Wild	Northern China	tof4b-1
ZKW0227	Wild	Northern China	tof4b-1
ZKW0228	Wild	Northern China	tof4b-1
ZKW0229	Wild	Northern China	tof4b-1
ZKW0231	Wild	Northern China	tof4b-1
ZKW0232	Wild	Northern China	tof4b-1
ZKW0233	Wild	Northern China	tof4b-1
ZKW0235	Wild	Northern China	tof4b-1
ZKW0236	Wild	Northern China	tof4b-1
ZKW0239	Wild	Northern China	tof4b-1
ZKW0241	Wild	Northern China	tof4b-1
ZKW0242	Wild	Northern China	tof4b-1
ZKW0243	Wild	Northern China	tof4b-1
ZKW0244	Wild	Northern China	tof4b-1
ZKW0245	Wild	Northern China	tof4b-1
ZKW0247	Wild	Northern China	tof4b-1
ZKW0250	Wild	Northern China	tof4b-1
ZKW0251	Wild	Northern China	tof4b-1
ZKW0252	Wild	Northern China	tof4b-1
ZKW0253	Wild	Northern China	tof4b-1
ZKW0262	Wild	Northern China	tof4b-1
ZKW0267	Wild	Northern China	tof4b-1
ZKW0268	Wild	Northern China	tof4b-1
ZKW0270	Wild	Northern China	tof4b-1
ZKW0273	Wild	Northern China	tof4b-1
ZKW0275	Wild	Northern China	tof4b-1
ZKW0277	Wild	Northern China	tof4b-1
ZKW0281	Wild	Northern China	tof4b-1
ZKW0282	Wild	Northern China	tof4b-1
ZKW0284	Wild	Northern China	tof4b-1
ZKW0285	Wild	Northern China	tof4b-1
ZKW0287	Wild	Northern China	tof4b-1
ZKW0291	Wild	Northern China	tof4b-1
ZKW0292	Wild	Northern China	tof4b-1
ZKW0293	Wild	Northern China	tof4b-1
ZKW0294	Wild	Northern China	tof4b-1
ZKW0295	Wild	Northern China	tof4b-1
SRR1533172	Wild	Northern China	tof4b-1
SRR1533197	Wild	Northern China	tof4b-1
GDW090	Wild	Northern China	tof4b-3
ZKW0001	Wild	Northern China	tof4b-3
ZKW0057	Wild	Northern China	tof4b-3
ZKW0060	Wild	Northern China	tof4b-3
ZKW0072	Wild	Northern China	tof4b-3
ZKW0095	Wild	Northern China	tof4b-3
ZKW0096	Wild	Northern China	tof4b-3
ZKW0102	Wild	Northern China	tof4b-3
ZKW0107	Wild	Northern China	tof4b-3
ZKW0108	Wild	Northern China	tof4b-3
ZKW0109	Wild	Northern China	tof4b-3
ZKW0118	Wild	Northern China	tof4b-3
ZKW0124	Wild	Northern China	tof4b-3
ZKW0125	Wild	Northern China	tof4b-3
ZKW0129	Wild	Northern China	tof4b-3
ZKW0130	Wild	Northern China	tof4b-3
ZKW0133	Wild	Northern China	tof4b-3
ZKW0136	Wild	Northern China	tof4b-3
ZKW0214	Wild	Northern China	tof4b-3
ZKW0246	Wild	Northern China	tof4b-3
ZKW0259	Wild	Northern China	tof4b-3
ZKW0264	Wild	Northern China	tof4b-3
ZKW0276	Wild	Northern China	tof4b-3
SRR1533175	Wild	Northern China	tof4b-3
SRR1533179	Wild	Northern China	tof4b-3
GDW028	Wild	Southern China	Tof4b
GDW061	Wild	Southern China	Tof4b
GDW070	Wild	Southern China	Tof4b
GDW096	Wild	Southern China	Tof4b
GDW098	Wild	Southern China	Tof4b
GDW099	Wild	Southern China	Tof4b
GDW105	Wild	Southern China	Tof4b
GDW108	Wild	Southern China	Tof4b
GDW109	Wild	Southern China	Tof4b
GDW111	Wild	Southern China	Tof4b
SDW_1	Wild	Southern China	Tof4b
SDW_115	Wild	Southern China	Tof4b
SDW_117	Wild	Southern China	Tof4b
SDW_12	Wild	Southern China	Tof4b
SDW_120	Wild	Southern China	Tof4b
SDW_121	Wild	Southern China	Tof4b
SDW_122	Wild	Southern China	Tof4b
SDW_131	Wild	Southern China	Tof4b
SDW_139	Wild	Southern China	Tof4b
SDW_14	Wild	Southern China	Tof4b
SDW_15	Wild	Southern China	Tof4b
SDW_171	Wild	Southern China	Tof4b
SDW_177	Wild	Southern China	Tof4b
SDW_18	Wild	Southern China	Tof4b
SDW_192	Wild	Southern China	Tof4b
SDW_199	Wild	Southern China	Tof4b
SDW_26	Wild	Southern China	Tof4b
SDW_28	Wild	Southern China	Tof4b
SDW_30	Wild	Southern China	Tof4b
SDW_31	Wild	Southern China	Tof4b
SDW_32	Wild	Southern China	Tof4b
SDW_33	Wild	Southern China	Tof4b
SDW_34	Wild	Southern China	Tof4b
SDW_35	Wild	Southern China	Tof4b
SDW_39	Wild	Southern China	Tof4b
SDW_5	Wild	Southern China	Tof4b
SDW_6	Wild	Southern China	Tof4b
SDW_61	Wild	Southern China	Tof4b
SDW_62	Wild	Southern China	Tof4b
SDW_67	Wild	Southern China	Tof4b
SDW_68	Wild	Southern China	Tof4b
SDW_7	Wild	Southern China	Tof4b
SDW_78	Wild	Southern China	Tof4b
SDW_79	Wild	Southern China	Tof4b
SDW_8	Wild	Southern China	Tof4b
SDW_89	Wild	Southern China	Tof4b
SRR1533155	Wild	Southern China	Tof4b
SRR1533157	Wild	Southern China	Tof4b
SRR1533158	Wild	Southern China	Tof4b
SRR1533159	Wild	Southern China	Tof4b
SRR1533163	Wild	Southern China	Tof4b
SRR1533165	Wild	Southern China	Tof4b
SRR1533171	Wild	Southern China	Tof4b
SRR1533177	Wild	Southern China	Tof4b
SRR1533184	Wild	Southern China	Tof4b
SRR1533189	Wild	Southern China	Tof4b
SRR1533195	Wild	Southern China	Tof4b
SRR1533200	Wild	Southern China	Tof4b
SRR1533201	Wild	Southern China	Tof4b
SRR1533208	Wild	Southern China	Tof4b
SRR1533213	Wild	Southern China	Tof4b
CRX012754	Landrace	China	NA
CRX012762	Landrace	China	NA
CRX012764	Landrace	China	NA
CRX012783	Landrace	China	NA
CRX012708	Landrace	China	Tof4b
CRX012763	Landrace	China	Tof4b
CRX012770	Landrace	China	Tof4b
CRX012776	Landrace	China	Tof4b
CRX012789	Landrace	China	Tof4b
GDL127	Landrace	China, Huanghuai	NA
CRX003917	Landrace	China, Huanghuai	NA
CRX003919	Landrace	China, Huanghuai	NA
CRX003923	Landrace	China, Huanghuai	NA
CRX003928	Landrace	China, Huanghuai	NA
CRX004066	Landrace	China, Huanghuai	NA
CRX004068	Landrace	China, Huanghuai	NA
CRX004070	Landrace	China, Huanghuai	NA
CRX004072	Landrace	China, Huanghuai	NA
CRX004073	Landrace	China, Huanghuai	NA
CRX004076	Landrace	China, Huanghuai	NA
CRX004083	Landrace	China, Huanghuai	NA
CRX004120	Landrace	China, Huanghuai	NA
CRX004125	Landrace	China, Huanghuai	NA
CRX004127	Landrace	China, Huanghuai	NA
CRX004128	Landrace	China, Huanghuai	NA
CRX004132	Landrace	China, Huanghuai	NA
CRX004138	Landrace	China, Huanghuai	NA
CRX004310	Landrace	China, Huanghuai	NA
CRX004311	Landrace	China, Huanghuai	NA
CRX004312	Landrace	China, Huanghuai	NA
CRX004313	Landrace	China, Huanghuai	NA
CRX004320	Landrace	China, Huanghuai	NA
CRX004324	Landrace	China, Huanghuai	NA
CRX004326	Landrace	China, Huanghuai	NA
CRX004329	Landrace	China, Huanghuai	NA
CRX004330	Landrace	China, Huanghuai	NA
CRX004333	Landrace	China, Huanghuai	NA
CRX004335	Landrace	China, Huanghuai	NA
CRX004336	Landrace	China, Huanghuai	NA
CRX004339	Landrace	China, Huanghuai	NA
CRX004341	Landrace	China, Huanghuai	NA
CRX004343	Landrace	China, Huanghuai	NA
CRX004348	Landrace	China, Huanghuai	NA
CRX004349	Landrace	China, Huanghuai	NA
CRX012705	Landrace	China, Huanghuai	NA
CRX012730	Landrace	China, Huanghuai	NA
CRX012795	Landrace	China, Huanghuai	NA
CRX012813	Landrace	China, Huanghuai	NA
GDL001	Landrace	China, Huanghuai	Tof4b
GDL004	Landrace	China, Huanghuai	Tof4b
GDL006	Landrace	China, Huanghuai	Tof4b
GDL008	Landrace	China, Huanghuai	Tof4b
GDL014	Landrace	China, Huanghuai	Tof4b
GDL055	Landrace	China, Huanghuai	Tof4b
GDL070	Landrace	China, Huanghuai	Tof4b
GDL071	Landrace	China, Huanghuai	Tof4b
GDL073	Landrace	China, Huanghuai	Tof4b
GDL074	Landrace	China, Huanghuai	Tof4b
GDL079	Landrace	China, Huanghuai	Tof4b
GDL082	Landrace	China, Huanghuai	Tof4b
GDL088	Landrace	China, Huanghuai	Tof4b
GDL095	Landrace	China, Huanghuai	Tof4b
GDL096	Landrace	China, Huanghuai	Tof4b
GDL100	Landrace	China, Huanghuai	Tof4b
GDL102	Landrace	China, Huanghuai	Tof4b
GDL108	Landrace	China, Huanghuai	Tof4b
GDL110	Landrace	China, Huanghuai	Tof4b
GDL115	Landrace	China, Huanghuai	Tof4b
GDL117	Landrace	China, Huanghuai	Tof4b
GDL118	Landrace	China, Huanghuai	Tof4b
GDL120	Landrace	China, Huanghuai	Tof4b
GDL121	Landrace	China, Huanghuai	Tof4b
GDL129	Landrace	China, Huanghuai	Tof4b
GDL131	Landrace	China, Huanghuai	Tof4b
GDL142	Landrace	China, Huanghuai	Tof4b
GDL145	Landrace	China, Huanghuai	Tof4b
GDL155	Landrace	China, Huanghuai	Tof4b
GDL161	Landrace	China, Huanghuai	Tof4b
GDL166	Landrace	China, Huanghuai	Tof4b
GDL169	Landrace	China, Huanghuai	Tof4b
GDL170	Landrace	China, Huanghuai	Tof4b
GDL173	Landrace	China, Huanghuai	Tof4b
GDL175	Landrace	China, Huanghuai	Tof4b
GDL176	Landrace	China, Huanghuai	Tof4b
GDL177	Landrace	China, Huanghuai	Tof4b
GDL181	Landrace	China, Huanghuai	Tof4b
GDL182	Landrace	China, Huanghuai	Tof4b
GDL184	Landrace	China, Huanghuai	Tof4b
GDL197	Landrace	China, Huanghuai	Tof4b
GDW009	Landrace	China, Huanghuai	Tof4b
GDW011	Landrace	China, Huanghuai	Tof4b
GDW065	Landrace	China, Huanghuai	Tof4b
GDW089	Landrace	China, Huanghuai	Tof4b
CRX003918	Landrace	China, Huanghuai	Tof4b
CRX003920	Landrace	China, Huanghuai	Tof4b
CRX003921	Landrace	China, Huanghuai	Tof4b
CRX003922	Landrace	China, Huanghuai	Tof4b
CRX003924	Landrace	China, Huanghuai	Tof4b
CRX003925	Landrace	China, Huanghuai	Tof4b
CRX003926	Landrace	China, Huanghuai	Tof4b
CRX003927	Landrace	China, Huanghuai	Tof4b
CRX003929	Landrace	China, Huanghuai	Tof4b
CRX003930	Landrace	China, Huanghuai	Tof4b
CRX004060	Landrace	China, Huanghuai	Tof4b
CRX004061	Landrace	China, Huanghuai	Tof4b
CRX004062	Landrace	China, Huanghuai	Tof4b
CRX004063	Landrace	China, Huanghuai	Tof4b
CRX004064	Landrace	China, Huanghuai	Tof4b
CRX004065	Landrace	China, Huanghuai	Tof4b
CRX004067	Landrace	China, Huanghuai	Tof4b
CRX004069	Landrace	China, Huanghuai	Tof4b
CRX004071	Landrace	China, Huanghuai	Tof4b
CRX004074	Landrace	China, Huanghuai	Tof4b
CRX004075	Landrace	China, Huanghuai	Tof4b
CRX004077	Landrace	China, Huanghuai	Tof4b
CRX004078	Landrace	China, Huanghuai	Tof4b
CRX004079	Landrace	China, Huanghuai	Tof4b
CRX004116	Landrace	China, Huanghuai	Tof4b
CRX004118	Landrace	China, Huanghuai	Tof4b
CRX004121	Landrace	China, Huanghuai	Tof4b
CRX004122	Landrace	China, Huanghuai	Tof4b
CRX004123	Landrace	China, Huanghuai	Tof4b
CRX004124	Landrace	China, Huanghuai	Tof4b
CRX004126	Landrace	China, Huanghuai	Tof4b
CRX004129	Landrace	China, Huanghuai	Tof4b
CRX004130	Landrace	China, Huanghuai	Tof4b
CRX004131	Landrace	China, Huanghuai	Tof4b
CRX004133	Landrace	China, Huanghuai	Tof4b
CRX004134	Landrace	China, Huanghuai	Tof4b
CRX004136	Landrace	China, Huanghuai	Tof4b
CRX004137	Landrace	China, Huanghuai	Tof4b
CRX004139	Landrace	China, Huanghuai	Tof4b
CRX004140	Landrace	China, Huanghuai	Tof4b
CRX004141	Landrace	China, Huanghuai	Tof4b
CRX004142	Landrace	China, Huanghuai	Tof4b
CRX004309	Landrace	China, Huanghuai	Tof4b
CRX004314	Landrace	China, Huanghuai	Tof4b
CRX004315	Landrace	China, Huanghuai	Tof4b
CRX004316	Landrace	China, Huanghuai	Tof4b
CRX004317	Landrace	China, Huanghuai	Tof4b
CRX004318	Landrace	China, Huanghuai	Tof4b
CRX004319	Landrace	China, Huanghuai	Tof4b
CRX004321	Landrace	China, Huanghuai	Tof4b
CRX004322	Landrace	China, Huanghuai	Tof4b
CRX004323	Landrace	China, Huanghuai	Tof4b
CRX004325	Landrace	China, Huanghuai	Tof4b
CRX004327	Landrace	China, Huanghuai	Tof4b
CRX004331	Landrace	China, Huanghuai	Tof4b
CRX004332	Landrace	China, Huanghuai	Tof4b
CRX004334	Landrace	China, Huanghuai	Tof4b
CRX004337	Landrace	China, Huanghuai	Tof4b
CRX004338	Landrace	China, Huanghuai	Tof4b
CRX004342	Landrace	China, Huanghuai	Tof4b
CRX004344	Landrace	China, Huanghuai	Tof4b
CRX004345	Landrace	China, Huanghuai	Tof4b
CRX004347	Landrace	China, Huanghuai	Tof4b
CRX004350	Landrace	China, Huanghuai	Tof4b
CRX012674	Landrace	China, Huanghuai	Tof4b
CRX012676	Landrace	China, Huanghuai	Tof4b
CRX012678	Landrace	China, Huanghuai	Tof4b
CRX012686	Landrace	China, Huanghuai	Tof4b
CRX012687	Landrace	China, Huanghuai	Tof4b
CRX012692	Landrace	China, Huanghuai	Tof4b
CRX012693	Landrace	China, Huanghuai	Tof4b
CRX012714	Landrace	China, Huanghuai	Tof4b
CRX012725	Landrace	China, Huanghuai	Tof4b
CRX012726	Landrace	China, Huanghuai	Tof4b
CRX012727	Landrace	China, Huanghuai	Tof4b
CRX012728	Landrace	China, Huanghuai	Tof4b
CRX012740	Landrace	China, Huanghuai	Tof4b
CRX012743	Landrace	China, Huanghuai	Tof4b
CRX012788	Landrace	China, Huanghuai	Tof4b
CRX012790	Landrace	China, Huanghuai	Tof4b
CRX012799	Landrace	China, Huanghuai	Tof4b
CRX012803	Landrace	China, Huanghuai	Tof4b
CRX012806	Landrace	China, Huanghuai	Tof4b
CRX012811	Landrace	China, Huanghuai	Tof4b
SD299	Landrace	China, Huanghuai	Tof4b
SD300	Landrace	China, Huanghuai	Tof4b
GDL015	Landrace	China, Huanghuai	tof4b-1
GDL043	Landrace	China, Huanghuai	tof4b-1
GDL048	Landrace	China, Huanghuai	tof4b-1
GDL091	Landrace	China, Huanghuai	tof4b-1
GDL092	Landrace	China, Huanghuai	tof4b-1
GDL112	Landrace	China, Huanghuai	tof4b-1
GDL126	Landrace	China, Huanghuai	tof4b-1
GDL151	Landrace	China, Huanghuai	tof4b-1
GDL156	Landrace	China, Huanghuai	tof4b-1
GDW026	Landrace	China, Huanghuai	tof4b-1
CRX004117	Landrace	China, Huanghuai	tof4b-1
CRX004119	Landrace	China, Huanghuai	tof4b-1
CRX004135	Landrace	China, Huanghuai	tof4b-1
CRX004328	Landrace	China, Huanghuai	tof4b-1
CRX004340	Landrace	China, Huanghuai	tof4b-1
CRX004346	Landrace	China, Huanghuai	tof4b-1
CRX012765	Landrace	Europe	NA
CRX012787	Landrace	Europe	NA
CRX004477	Landrace	Europe	Tof4b
CRX012744	Landrace	Europe	Tof4b
CRX004478	Landrace	Europe	tof4b-1
CRX012697	Landrace	Japan	NA
CRX003936	Landrace	Japan	Tof4b
CRX004278	Landrace	Japan	Tof4b
CRX004280	Landrace	Japan	Tof4b
CRX004289	Landrace	Japan	Tof4b
CRX012696	Landrace	Japan	Tof4b
CRX012698	Landrace	Japan	Tof4b
CRX012701	Landrace	Japan	Tof4b
CRX012721	Landrace	Japan	Tof4b
CRX012752	Landrace	Japan	Tof4b
CRX012758	Landrace	Japan	Tof4b
CRX012767	Landrace	Japan	Tof4b
CRX012769	Landrace	Japan	Tof4b
CRX012771	Landrace	Japan	Tof4b
CRX012772	Landrace	Japan	Tof4b
CRX012781	Landrace	Japan	Tof4b
CRX012782	Landrace	Japan	Tof4b
CRX012784	Landrace	Japan	Tof4b
CRX012694	Landrace	Korean Peninsula	NA
CRX004264	Landrace	Korean Peninsula	Tof4b
CRX012699	Landrace	Korean Peninsula	Tof4b
CRX012700	Landrace	Korean Peninsula	Tof4b
CRX012742	Landrace	Korean Peninsula	Tof4b
CRX012774	Landrace	Korean Peninsula	Tof4b
CRX012778	Landrace	Korean Peninsula	Tof4b
CRX012779	Landrace	Korean Peninsula	Tof4b
CRX012785	Landrace	Korean Peninsula	Tof4b
GDL094	Landrace	NA	Tof4b
GDL111	Landrace	NA	Tof4b
GDL180	Landrace	NA	Tof4b
GDL204	Landrace	NA	Tof4b
GDL054	Landrace	NA	tof4b-1
CRX004274	Landrace	Northern America	NA
CRX012753	Landrace	Northern America	NA
CRX012760	Landrace	Northern America	NA
CRX003984	Landrace	Northern America	Tof4b
CRX004082	Landrace	Northern America	Tof4b
CRX004215	Landrace	Northern America	Tof4b
CRX004248	Landrace	Northern America	Tof4b
CRX004265	Landrace	Northern America	Tof4b
CRX004266	Landrace	Northern America	Tof4b
CRX004267	Landrace	Northern America	Tof4b
CRX004268	Landrace	Northern America	Tof4b
CRX004269	Landrace	Northern America	Tof4b
CRX004270	Landrace	Northern America	Tof4b
CRX004271	Landrace	Northern America	Tof4b
CRX004272	Landrace	Northern America	Tof4b
CRX004273	Landrace	Northern America	Tof4b
CRX004277	Landrace	Northern America	Tof4b
CRX004279	Landrace	Northern America	Tof4b
17K1768	Landrace	Northern China	NA
17K1776	Landrace	Northern China	NA
17K1788	Landrace	Northern China	NA
17K1789	Landrace	Northern China	NA
GDL060	Landrace	Northern China	NA
GDL105	Landrace	Northern China	NA
CRX003938	Landrace	Northern China	NA
CRX003939	Landrace	Northern China	NA
CRX003940	Landrace	Northern China	NA
CRX003946	Landrace	Northern China	NA
CRX003948	Landrace	Northern China	NA
CRX003950	Landrace	Northern China	NA
CRX003954	Landrace	Northern China	NA
CRX003964	Landrace	Northern China	NA
CRX003969	Landrace	Northern China	NA
CRX003974	Landrace	Northern China	NA
CRX004003	Landrace	Northern China	NA
CRX004005	Landrace	Northern China	NA
CRX004006	Landrace	Northern China	NA
CRX004007	Landrace	Northern China	NA
CRX004022	Landrace	Northern China	NA
CRX004025	Landrace	Northern China	NA
CRX004026	Landrace	Northern China	NA
CRX004028	Landrace	Northern China	NA
CRX004030	Landrace	Northern China	NA
CRX004031	Landrace	Northern China	NA
CRX004032	Landrace	Northern China	NA
CRX004037	Landrace	Northern China	NA
CRX004057	Landrace	Northern China	NA
CRX004058	Landrace	Northern China	NA
CRX004147	Landrace	Northern China	NA
CRX004149	Landrace	Northern China	NA
CRX004152	Landrace	Northern China	NA
CRX004220	Landrace	Northern China	NA
CRX004221	Landrace	Northern China	NA
CRX004222	Landrace	Northern China	NA
CRX004228	Landrace	Northern China	NA
CRX004229	Landrace	Northern China	NA
CRX004230	Landrace	Northern China	NA
CRX004231	Landrace	Northern China	NA
CRX004233	Landrace	Northern China	NA
CRX004234	Landrace	Northern China	NA
CRX004236	Landrace	Northern China	NA
CRX004240	Landrace	Northern China	NA
CRX004241	Landrace	Northern China	NA
CRX004262	Landrace	Northern China	NA
CRX004293	Landrace	Northern China	NA
CRX004294	Landrace	Northern China	NA
CRX004297	Landrace	Northern China	NA
CRX004301	Landrace	Northern China	NA
CRX004302	Landrace	Northern China	NA
CRX004305	Landrace	Northern China	NA
CRX004356	Landrace	Northern China	NA
CRX004358	Landrace	Northern China	NA
CRX004360	Landrace	Northern China	NA
CRX004362	Landrace	Northern China	NA
CRX004364	Landrace	Northern China	NA
CRX004365	Landrace	Northern China	NA
CRX004406	Landrace	Northern China	NA
CRX012675	Landrace	Northern China	NA
CRX012677	Landrace	Northern China	NA
CRX012681	Landrace	Northern China	NA
CRX012684	Landrace	Northern China	NA
CRX012695	Landrace	Northern China	NA
CRX012709	Landrace	Northern China	NA
CRX012711	Landrace	Northern China	NA
CRX012713	Landrace	Northern China	NA
CRX012732	Landrace	Northern China	NA
CRX012733	Landrace	Northern China	NA
CRX012751	Landrace	Northern China	NA
CRX012761	Landrace	Northern China	NA
CRX012794	Landrace	Northern China	NA
CRX012807	Landrace	Northern China	NA
17K1758	Landrace	Northern China	Tof4b
17K1767	Landrace	Northern China	Tof4b
17K1770	Landrace	Northern China	Tof4b
17K1777	Landrace	Northern China	Tof4b
17K1781	Landrace	Northern China	Tof4b
17K1782	Landrace	Northern China	Tof4b
17K1791	Landrace	Northern China	Tof4b
17K1793	Landrace	Northern China	Tof4b
17K1796	Landrace	Northern China	Tof4b
17K1797	Landrace	Northern China	Tof4b
17K1801	Landrace	Northern China	Tof4b
17K1802	Landrace	Northern China	Tof4b
17K1803	Landrace	Northern China	Tof4b
GDL002	Landrace	Northern China	Tof4b
GDL019	Landrace	Northern China	Tof4b
GDL033	Landrace	Northern China	Tof4b
GDL059	Landrace	Northern China	Tof4b
GDL076	Landrace	Northern China	Tof4b
GDL104	Landrace	Northern China	Tof4b
GDL133	Landrace	Northern China	Tof4b
GDL138	Landrace	Northern China	Tof4b
GDL143	Landrace	Northern China	Tof4b
GDL192	Landrace	Northern China	Tof4b
GDW030	Landrace	Northern China	Tof4b
GDW045	Landrace	Northern China	Tof4b
CRX003937	Landrace	Northern China	Tof4b
CRX003941	Landrace	Northern China	Tof4b
CRX003942	Landrace	Northern China	Tof4b
CRX003943	Landrace	Northern China	Tof4b
CRX003944	Landrace	Northern China	Tof4b
CRX003945	Landrace	Northern China	Tof4b
CRX003947	Landrace	Northern China	Tof4b
CRX003949	Landrace	Northern China	Tof4b
CRX003951	Landrace	Northern China	Tof4b
CRX003952	Landrace	Northern China	Tof4b
CRX003953	Landrace	Northern China	Tof4b
CRX003955	Landrace	Northern China	Tof4b
CRX003956	Landrace	Northern China	Tof4b
CRX003966	Landrace	Northern China	Tof4b
CRX003968	Landrace	Northern China	Tof4b
CRX003971	Landrace	Northern China	Tof4b
CRX003976	Landrace	Northern China	Tof4b
CRX003982	Landrace	Northern China	Tof4b
CRX004002	Landrace	Northern China	Tof4b
CRX004008	Landrace	Northern China	Tof4b
CRX004009	Landrace	Northern China	Tof4b
CRX004023	Landrace	Northern China	Tof4b
CRX004027	Landrace	Northern China	Tof4b
CRX004029	Landrace	Northern China	Tof4b
CRX004035	Landrace	Northern China	Tof4b
CRX004036	Landrace	Northern China	Tof4b
CRX004038	Landrace	Northern China	Tof4b
CRX004039	Landrace	Northern China	Tof4b
CRX004041	Landrace	Northern China	Tof4b
CRX004042	Landrace	Northern China	Tof4b
CRX004059	Landrace	Northern China	Tof4b
CRX004085	Landrace	Northern China	Tof4b
CRX004146	Landrace	Northern China	Tof4b
CRX004148	Landrace	Northern China	Tof4b
CRX004150	Landrace	Northern China	Tof4b
CRX004223	Landrace	Northern China	Tof4b
CRX004224	Landrace	Northern China	Tof4b
CRX004225	Landrace	Northern China	Tof4b
CRX004226	Landrace	Northern China	Tof4b
CRX004227	Landrace	Northern China	Tof4b
CRX004232	Landrace	Northern China	Tof4b
CRX004235	Landrace	Northern China	Tof4b
CRX004237	Landrace	Northern China	Tof4b
CRX004238	Landrace	Northern China	Tof4b
CRX004239	Landrace	Northern China	Tof4b
CRX004290	Landrace	Northern China	Tof4b
CRX004291	Landrace	Northern China	Tof4b
CRX004292	Landrace	Northern China	Tof4b
CRX004295	Landrace	Northern China	Tof4b
CRX004296	Landrace	Northern China	Tof4b
CRX004298	Landrace	Northern China	Tof4b
CRX004299	Landrace	Northern China	Tof4b
CRX004300	Landrace	Northern China	Tof4b
CRX004303	Landrace	Northern China	Tof4b
CRX004304	Landrace	Northern China	Tof4b
CRX004355	Landrace	Northern China	Tof4b
CRX004357	Landrace	Northern China	Tof4b
CRX004363	Landrace	Northern China	Tof4b
CRX004366	Landrace	Northern China	Tof4b
CRX004367	Landrace	Northern China	Tof4b
CRX004405	Landrace	Northern China	Tof4b
CRX004407	Landrace	Northern China	Tof4b
CRX004408	Landrace	Northern China	Tof4b
CRX004409	Landrace	Northern China	Tof4b
CRX004410	Landrace	Northern China	Tof4b
CRX004411	Landrace	Northern China	Tof4b
CRX012673	Landrace	Northern China	Tof4b
CRX012680	Landrace	Northern China	Tof4b
CRX012691	Landrace	Northern China	Tof4b
CRX012702	Landrace	Northern China	Tof4b
CRX012707	Landrace	Northern China	Tof4b
CRX012710	Landrace	Northern China	Tof4b
CRX012712	Landrace	Northern China	Tof4b
CRX012731	Landrace	Northern China	Tof4b
CRX012734	Landrace	Northern China	Tof4b
CRX012735	Landrace	Northern China	Tof4b
CRX012739	Landrace	Northern China	Tof4b
CRX012745	Landrace	Northern China	Tof4b
CRX012747	Landrace	Northern China	Tof4b
CRX012748	Landrace	Northern China	Tof4b
CRX012749	Landrace	Northern China	Tof4b
CRX012759	Landrace	Northern China	Tof4b
CRX012775	Landrace	Northern China	Tof4b
CRX012791	Landrace	Northern China	Tof4b
CRX012792	Landrace	Northern China	Tof4b
CRX012793	Landrace	Northern China	Tof4b
CRX012796	Landrace	Northern China	Tof4b
CRX012797	Landrace	Northern China	Tof4b
CRX012800	Landrace	Northern China	Tof4b
CRX012801	Landrace	Northern China	Tof4b
CRX012808	Landrace	Northern China	Tof4b
CRX012809	Landrace	Northern China	Tof4b
CRX012814	Landrace	Northern China	Tof4b
17K1749	Landrace	Northern China	tof4b-1
17K1753	Landrace	Northern China	tof4b-1
17K1762	Landrace	Northern China	tof4b-1
17K1763	Landrace	Northern China	tof4b-1
17K1764	Landrace	Northern China	tof4b-1
17K1787	Landrace	Northern China	tof4b-1
17K1790	Landrace	Northern China	tof4b-1
17K1794	Landrace	Northern China	tof4b-1
GDL056	Landrace	Northern China	tof4b-1
GDL058	Landrace	Northern China	tof4b-1
GDL062	Landrace	Northern China	tof4b-1
GDL064	Landrace	Northern China	tof4b-1
GDL124	Landrace	Northern China	tof4b-1
GDL160	Landrace	Northern China	tof4b-1
GDL195	Landrace	Northern China	tof4b-1
GDW003	Landrace	Northern China	tof4b-1
GDW032	Landrace	Northern China	tof4b-1
ZKW0003	Landrace	Northern China	tof4b-1
ZKW0004	Landrace	Northern China	tof4b-1
ZKW0183	Landrace	Northern China	tof4b-1
ZKW0199	Landrace	Northern China	tof4b-1
CRX004004	Landrace	Northern China	tof4b-1
CRX004024	Landrace	Northern China	tof4b-1
CRX004033	Landrace	Northern China	tof4b-1
CRX004034	Landrace	Northern China	tof4b-1
CRX004040	Landrace	Northern China	tof4b-1
CRX004151	Landrace	Northern China	tof4b-1
CRX004359	Landrace	Northern China	tof4b-1
CRX004361	Landrace	Northern China	tof4b-1
CRX012746	Landrace	Northern China	tof4b-1
CRX012729	Landrace	South Asia	Tof4b
CRX012737	Landrace	South Asia	Tof4b
CRX012738	Landrace	South Asia	Tof4b
CRX012780	Landrace	South Asia	Tof4b
TL01	Landrace	Southeast_Asia	Tof4b
TL04	Landrace	Southeast_Asia	Tof4b
ZK1768	Landrace	Southeast_Asia	Tof4b
ZK1769	Landrace	Southeast_Asia	Tof4b
CRX003975	Landrace	Southern China	NA
CRX004390	Landrace	Southern China	NA
CRX012679	Landrace	Southern China	NA
CRX012683	Landrace	Southern China	NA
CRX012690	Landrace	Southern China	NA
CRX012786	Landrace	Southern China	NA
CRX012802	Landrace	Southern China	NA
GDL003	Landrace	Southern China	Tof4b
GDL016	Landrace	Southern China	Tof4b
GDL020	Landrace	Southern China	Tof4b
GDL024	Landrace	Southern China	Tof4b
GDL026	Landrace	Southern China	Tof4b
GDL029	Landrace	Southern China	Tof4b
GDL030	Landrace	Southern China	Tof4b
GDL034	Landrace	Southern China	Tof4b
GDL035	Landrace	Southern China	Tof4b
GDL040	Landrace	Southern China	Tof4b
GDL041	Landrace	Southern China	Tof4b
GDL042	Landrace	Southern China	Tof4b
GDL049	Landrace	Southern China	Tof4b
GDL057	Landrace	Southern China	Tof4b
GDL063	Landrace	Southern China	Tof4b
GDL065	Landrace	Southern China	Tof4b
GDL067	Landrace	Southern China	Tof4b
GDL080	Landrace	Southern China	Tof4b
GDL083	Landrace	Southern China	Tof4b
GDL084	Landrace	Southern China	Tof4b
GDL089	Landrace	Southern China	Tof4b
GDL099	Landrace	Southern China	Tof4b
GDL101	Landrace	Southern China	Tof4b
GDL125	Landrace	Southern China	Tof4b
GDL136	Landrace	Southern China	Tof4b
GDL139	Landrace	Southern China	Tof4b
GDL140	Landrace	Southern China	Tof4b
GDL144	Landrace	Southern China	Tof4b
GDL153	Landrace	Southern China	Tof4b
GDL154	Landrace	Southern China	Tof4b
GDL158	Landrace	Southern China	Tof4b
GDL165	Landrace	Southern China	Tof4b
GDL183	Landrace	Southern China	Tof4b
GDL185	Landrace	Southern China	Tof4b
GDL186	Landrace	Southern China	Tof4b
GDL188	Landrace	Southern China	Tof4b
GDL190	Landrace	Southern China	Tof4b
GDL202	Landrace	Southern China	Tof4b
GDW063	Landrace	Southern China	Tof4b
GDW085	Landrace	Southern China	Tof4b
GDW092	Landrace	Southern China	Tof4b
GDW097	Landrace	Southern China	Tof4b
GDW110	Landrace	Southern China	Tof4b
CRX003963	Landrace	Southern China	Tof4b
CRX003965	Landrace	Southern China	Tof4b
CRX003967	Landrace	Southern China	Tof4b
CRX003970	Landrace	Southern China	Tof4b
CRX003972	Landrace	Southern China	Tof4b
CRX003973	Landrace	Southern China	Tof4b
CRX003977	Landrace	Southern China	Tof4b
CRX003978	Landrace	Southern China	Tof4b
CRX003979	Landrace	Southern China	Tof4b
CRX003980	Landrace	Southern China	Tof4b
CRX003981	Landrace	Southern China	Tof4b
CRX003983	Landrace	Southern China	Tof4b
CRX004084	Landrace	Southern China	Tof4b
CRX004143	Landrace	Southern China	Tof4b
CRX004144	Landrace	Southern China	Tof4b
CRX004145	Landrace	Southern China	Tof4b
CRX004351	Landrace	Southern China	Tof4b
CRX004352	Landrace	Southern China	Tof4b
CRX004353	Landrace	Southern China	Tof4b
CRX004354	Landrace	Southern China	Tof4b
CRX004370	Landrace	Southern China	Tof4b
CRX004371	Landrace	Southern China	Tof4b
CRX004372	Landrace	Southern China	Tof4b
CRX004373	Landrace	Southern China	Tof4b
CRX004374	Landrace	Southern China	Tof4b
CRX004375	Landrace	Southern China	Tof4b
CRX004376	Landrace	Southern China	Tof4b
CRX004377	Landrace	Southern China	Tof4b
CRX004378	Landrace	Southern China	Tof4b
CRX004379	Landrace	Southern China	Tof4b
CRX004380	Landrace	Southern China	Tof4b
CRX004433	Landrace	Southern China	Tof4b
CRX012682	Landrace	Southern China	Tof4b
CRX012685	Landrace	Southern China	Tof4b
CRX012688	Landrace	Southern China	Tof4b
CRX012689	Landrace	Southern China	Tof4b
CRX012704	Landrace	Southern China	Tof4b
CRX012706	Landrace	Southern China	Tof4b
CRX012715	Landrace	Southern China	Tof4b
CRX012716	Landrace	Southern China	Tof4b
CRX012717	Landrace	Southern China	Tof4b
CRX012718	Landrace	Southern China	Tof4b
CRX012719	Landrace	Southern China	Tof4b
CRX012720	Landrace	Southern China	Tof4b
CRX012724	Landrace	Southern China	Tof4b
CRX012736	Landrace	Southern China	Tof4b
CRX012766	Landrace	Southern China	Tof4b
CRX012773	Landrace	Southern China	Tof4b
CRX012777	Landrace	Southern China	Tof4b
CRX012798	Landrace	Southern China	Tof4b
CRX012805	Landrace	Southern China	Tof4b
CRX012810	Landrace	Southern China	Tof4b
GDL051	Landrace	Southern China	Tof4b
SD163	Landrace	Southern China	Tof4b
SD174	Landrace	Southern China	Tof4b
SD177	Landrace	Southern China	Tof4b
SD197	Landrace	Southern China	Tof4b
SD217	Landrace	Southern China	Tof4b
SDW_185	Landrace	Southern China	Tof4b
YN02	Landrace	Southern China	Tof4b
YN03	Landrace	Southern China	Tof4b
YN08	Landrace	Southern China	Tof4b
YN09	Landrace	Southern China	Tof4b
YN10	Landrace	Southern China	Tof4b
YN13	Landrace	Southern China	Tof4b
YN14	Landrace	Southern China	Tof4b
YN16	Landrace	Southern China	Tof4b
YN17	Landrace	Southern China	Tof4b
YN19	Landrace	Southern China	Tof4b
YN22	Landrace	Southern China	Tof4b
YN24	Landrace	Southern China	Tof4b
YN27	Landrace	Southern China	Tof4b
YN28	Landrace	Southern China	Tof4b
YN29	Landrace	Southern China	Tof4b
YN32	Landrace	Southern China	Tof4b
YN33	Landrace	Southern China	Tof4b
YN42	Landrace	Southern China	Tof4b
YN43	Landrace	Southern China	Tof4b
YN54	Landrace	Southern China	Tof4b
YN55	Landrace	Southern China	Tof4b
YN56	Landrace	Southern China	Tof4b
YN58	Landrace	Southern China	Tof4b
YN60	Landrace	Southern China	Tof4b
ZK1771	Landrace	Southern China	Tof4b
GDL069	Landrace	Southern China	tof4b-1
GDL132	Landrace	Southern China	tof4b-1
GDL147	Landrace	Southern China	tof4b-1
GDL159	Landrace	Southern China	tof4b-1
SD168	Landrace	Southern China	tof4b-1
YN07	Landrace	Southern China	tof4b-1
CRX004261	Cultivar	Africa	Tof4b
ZK1814	Cultivar	Africa	Tof4b
ZK1815	Cultivar	Africa	Tof4b
ZK1861	Cultivar	Africa	Tof4b
ZK1862	Cultivar	Africa	Tof4b
ZK1923	Cultivar	Brazil	NA
ZK1929	Cultivar	Brazil	NA
ZK1931	Cultivar	Brazil	NA
ZK1932	Cultivar	Brazil	NA
ZK1937	Cultivar	Brazil	NA
ZK1939	Cultivar	Brazil	NA
ZK1940	Cultivar	Brazil	NA
SD222	Cultivar	Brazil	Tof4b
SD223	Cultivar	Brazil	Tof4b
SD226	Cultivar	Brazil	Tof4b
SD230	Cultivar	Brazil	Tof4b
SD231	Cultivar	Brazil	Tof4b
SD232	Cultivar	Brazil	Tof4b
SD233	Cultivar	Brazil	Tof4b
SD234	Cultivar	Brazil	Tof4b
SD235	Cultivar	Brazil	Tof4b
SD236	Cultivar	Brazil	Tof4b
SD237	Cultivar	Brazil	Tof4b
SD239	Cultivar	Brazil	Tof4b
SD242	Cultivar	Brazil	Tof4b
SD322	Cultivar	Brazil	Tof4b
SD323	Cultivar	Brazil	Tof4b
ZK1819	Cultivar	Brazil	Tof4b
ZK1820	Cultivar	Brazil	Tof4b
ZK1821	Cultivar	Brazil	Tof4b
ZK1834	Cultivar	Brazil	Tof4b
ZK1835	Cultivar	Brazil	Tof4b
ZK1838	Cultivar	Brazil	Tof4b
ZK1841	Cultivar	Brazil	Tof4b
ZK1842	Cultivar	Brazil	Tof4b
ZK1843	Cultivar	Brazil	Tof4b
ZK1845	Cultivar	Brazil	Tof4b
ZK1846	Cultivar	Brazil	Tof4b
ZK1847	Cultivar	Brazil	Tof4b
ZK1848	Cultivar	Brazil	Tof4b
ZK1851	Cultivar	Brazil	Tof4b
ZK1854	Cultivar	Brazil	Tof4b
ZK1856	Cultivar	Brazil	Tof4b
ZK1857	Cultivar	Brazil	Tof4b
ZK1859	Cultivar	Brazil	Tof4b
ZK1888	Cultivar	Brazil	Tof4b
ZK1926	Cultivar	Brazil	Tof4b
ZK1927	Cultivar	Brazil	Tof4b
ZK1930	Cultivar	Brazil	Tof4b
ZK1933	Cultivar	Brazil	Tof4b
ZK1936	Cultivar	Brazil	Tof4b
ZK1956	Cultivar	Brazil	Tof4b
SD228	Cultivar	Brazil	tof4b-1
SD229	Cultivar	Brazil	tof4b-1
SD241	Cultivar	Brazil	tof4b-1
ZK1818	Cultivar	Brazil	tof4b-1
ZK1839	Cultivar	Brazil	tof4b-1
ZK1840	Cultivar	Brazil	tof4b-1
ZK1849	Cultivar	Brazil	tof4b-1
ZK1850	Cultivar	Brazil	tof4b-1
ZK1852	Cultivar	Brazil	tof4b-1
ZK1853	Cultivar	Brazil	tof4b-1
ZK1855	Cultivar	Brazil	tof4b-1
ZK1941	Cultivar	Brazil	tof4b-1
ZK336	Cultivar	Brazil	tof4b-1
ZK787	Cultivar	Brazil	tof4b-1
ZK800	Cultivar	Brazil	tof4b-1
SD221	Cultivar	Brazil, Goias	Tof4b
GDC011	Cultivar	China, Huanghuai	NA
GDC135	Cultivar	China, Huanghuai	NA
CRX003994	Cultivar	China, Huanghuai	NA
CRX004187	Cultivar	China, Huanghuai	NA
CRX004285	Cultivar	China, Huanghuai	NA
CRX004287	Cultivar	China, Huanghuai	NA
CRX012832	Cultivar	China, Huanghuai	NA
CRX012879	Cultivar	China, Huanghuai	NA
GDC003	Cultivar	China, Huanghuai	Tof4b
GDC005	Cultivar	China, Huanghuai	Tof4b
GDC006	Cultivar	China, Huanghuai	Tof4b
GDC013	Cultivar	China, Huanghuai	Tof4b
GDC015	Cultivar	China, Huanghuai	Tof4b
GDC018	Cultivar	China, Huanghuai	Tof4b
GDC019	Cultivar	China, Huanghuai	Tof4b
GDC021	Cultivar	China, Huanghuai	Tof4b
GDC022	Cultivar	China, Huanghuai	Tof4b
GDC023	Cultivar	China, Huanghuai	Tof4b
GDC025	Cultivar	China, Huanghuai	Tof4b
GDC026	Cultivar	China, Huanghuai	Tof4b
GDC027	Cultivar	China, Huanghuai	Tof4b
GDC028	Cultivar	China, Huanghuai	Tof4b
GDC039	Cultivar	China, Huanghuai	Tof4b
GDC040	Cultivar	China, Huanghuai	Tof4b
GDC041	Cultivar	China, Huanghuai	Tof4b
GDC043	Cultivar	China, Huanghuai	Tof4b
GDC044	Cultivar	China, Huanghuai	Tof4b
GDC046	Cultivar	China, Huanghuai	Tof4b
GDC047	Cultivar	China, Huanghuai	Tof4b
GDC049	Cultivar	China, Huanghuai	Tof4b
GDC050	Cultivar	China, Huanghuai	Tof4b
GDC051	Cultivar	China, Huanghuai	Tof4b
GDC054	Cultivar	China, Huanghuai	Tof4b
GDC055	Cultivar	China, Huanghuai	Tof4b
GDC056	Cultivar	China, Huanghuai	Tof4b
GDC057	Cultivar	China, Huanghuai	Tof4b
GDC059	Cultivar	China, Huanghuai	Tof4b
GDC061	Cultivar	China, Huanghuai	Tof4b
GDC062	Cultivar	China, Huanghuai	Tof4b
GDC063	Cultivar	China, Huanghuai	Tof4b
GDC064	Cultivar	China, Huanghuai	Tof4b
GDC065	Cultivar	China, Huanghuai	Tof4b
GDC066	Cultivar	China, Huanghuai	Tof4b
GDC067	Cultivar	China, Huanghuai	Tof4b
GDC068	Cultivar	China, Huanghuai	Tof4b
GDC069	Cultivar	China, Huanghuai	Tof4b
GDC070	Cultivar	China, Huanghuai	Tof4b
GDC071	Cultivar	China, Huanghuai	Tof4b
GDC072	Cultivar	China, Huanghuai	Tof4b
GDC074	Cultivar	China, Huanghuai	Tof4b
GDC075	Cultivar	China, Huanghuai	Tof4b
GDC076	Cultivar	China, Huanghuai	Tof4b
GDC077	Cultivar	China, Huanghuai	Tof4b
GDC078	Cultivar	China, Huanghuai	Tof4b
GDC079	Cultivar	China, Huanghuai	Tof4b
GDC080	Cultivar	China, Huanghuai	Tof4b
GDC081	Cultivar	China, Huanghuai	Tof4b
GDC082	Cultivar	China, Huanghuai	Tof4b
GDC083	Cultivar	China, Huanghuai	Tof4b
GDC084	Cultivar	China, Huanghuai	Tof4b
GDC085	Cultivar	China, Huanghuai	Tof4b
GDC087	Cultivar	China, Huanghuai	Tof4b
GDC088	Cultivar	China, Huanghuai	Tof4b
GDC089	Cultivar	China, Huanghuai	Tof4b
GDC090	Cultivar	China, Huanghuai	Tof4b
GDC091	Cultivar	China, Huanghuai	Tof4b
GDC092	Cultivar	China, Huanghuai	Tof4b
GDC094	Cultivar	China, Huanghuai	Tof4b
GDC095	Cultivar	China, Huanghuai	Tof4b
GDC096	Cultivar	China, Huanghuai	Tof4b
GDC097	Cultivar	China, Huanghuai	Tof4b
GDC098	Cultivar	China, Huanghuai	Tof4b
GDC099	Cultivar	China, Huanghuai	Tof4b
GDC101	Cultivar	China, Huanghuai	Tof4b
GDC102	Cultivar	China, Huanghuai	Tof4b
GDC103	Cultivar	China, Huanghuai	Tof4b
GDC104	Cultivar	China, Huanghuai	Tof4b
GDC105	Cultivar	China, Huanghuai	Tof4b
GDC106	Cultivar	China, Huanghuai	Tof4b
GDC107	Cultivar	China, Huanghuai	Tof4b
GDC108	Cultivar	China, Huanghuai	Tof4b
GDC109	Cultivar	China, Huanghuai	Tof4b
GDC110	Cultivar	China, Huanghuai	Tof4b
GDC111	Cultivar	China, Huanghuai	Tof4b
GDC112	Cultivar	China, Huanghuai	Tof4b
GDC113	Cultivar	China, Huanghuai	Tof4b
GDC114	Cultivar	China, Huanghuai	Tof4b
GDC116	Cultivar	China, Huanghuai	Tof4b
GDC117	Cultivar	China, Huanghuai	Tof4b
GDC118	Cultivar	China, Huanghuai	Tof4b
GDC119	Cultivar	China, Huanghuai	Tof4b
GDC120	Cultivar	China, Huanghuai	Tof4b
GDC121	Cultivar	China, Huanghuai	Tof4b
GDC122	Cultivar	China, Huanghuai	Tof4b
GDC123	Cultivar	China, Huanghuai	Tof4b
GDC124	Cultivar	China, Huanghuai	Tof4b
GDC125	Cultivar	China, Huanghuai	Tof4b
GDC126	Cultivar	China, Huanghuai	Tof4b
GDC128	Cultivar	China, Huanghuai	Tof4b
GDC129	Cultivar	China, Huanghuai	Tof4b
GDC130	Cultivar	China, Huanghuai	Tof4b
GDC131	Cultivar	China, Huanghuai	Tof4b
GDC132	Cultivar	China, Huanghuai	Tof4b
GDC133	Cultivar	China, Huanghuai	Tof4b
GDC134	Cultivar	China, Huanghuai	Tof4b
GDC136	Cultivar	China, Huanghuai	Tof4b
GDC137	Cultivar	China, Huanghuai	Tof4b
GDC138	Cultivar	China, Huanghuai	Tof4b
GDC139	Cultivar	China, Huanghuai	Tof4b
GDC141	Cultivar	China, Huanghuai	Tof4b
GDC142	Cultivar	China, Huanghuai	Tof4b
GDC143	Cultivar	China, Huanghuai	Tof4b
GDC144	Cultivar	China, Huanghuai	Tof4b
GDC145	Cultivar	China, Huanghuai	Tof4b
GDC146	Cultivar	China, Huanghuai	Tof4b
GDC147	Cultivar	China, Huanghuai	Tof4b
GDC148	Cultivar	China, Huanghuai	Tof4b
GDC150	Cultivar	China, Huanghuai	Tof4b
GDC151	Cultivar	China, Huanghuai	Tof4b
GDC152	Cultivar	China, Huanghuai	Tof4b
GDC155	Cultivar	China, Huanghuai	Tof4b
GDC156	Cultivar	China, Huanghuai	Tof4b
GDC157	Cultivar	China, Huanghuai	Tof4b
GDC158	Cultivar	China, Huanghuai	Tof4b
GDC159	Cultivar	China, Huanghuai	Tof4b
GDC160	Cultivar	China, Huanghuai	Tof4b
GDC161	Cultivar	China, Huanghuai	Tof4b
GDC162	Cultivar	China, Huanghuai	Tof4b
GDC163	Cultivar	China, Huanghuai	Tof4b
GDC166	Cultivar	China, Huanghuai	Tof4b
GDC167	Cultivar	China, Huanghuai	Tof4b
GDC168	Cultivar	China, Huanghuai	Tof4b
GDC171	Cultivar	China, Huanghuai	Tof4b
GDC173	Cultivar	China, Huanghuai	Tof4b
GDC174	Cultivar	China, Huanghuai	Tof4b
GDC175	Cultivar	China, Huanghuai	Tof4b
GDC176	Cultivar	China, Huanghuai	Tof4b
GDC179	Cultivar	China, Huanghuai	Tof4b
GDC180	Cultivar	China, Huanghuai	Tof4b
GDC181	Cultivar	China, Huanghuai	Tof4b
GDC182	Cultivar	China, Huanghuai	Tof4b
GDC183	Cultivar	China, Huanghuai	Tof4b
GDC184	Cultivar	China, Huanghuai	Tof4b
GDC185	Cultivar	China, Huanghuai	Tof4b
GDC186	Cultivar	China, Huanghuai	Tof4b
GDC187	Cultivar	China, Huanghuai	Tof4b
GDC188	Cultivar	China, Huanghuai	Tof4b
GDC189	Cultivar	China, Huanghuai	Tof4b
GDC190	Cultivar	China, Huanghuai	Tof4b
GDC214	Cultivar	China, Huanghuai	Tof4b
GDC215	Cultivar	China, Huanghuai	Tof4b
GDC216	Cultivar	China, Huanghuai	Tof4b
GDC217	Cultivar	China, Huanghuai	Tof4b
GDC218	Cultivar	China, Huanghuai	Tof4b
GDC219	Cultivar	China, Huanghuai	Tof4b
GDC220	Cultivar	China, Huanghuai	Tof4b
GDC221	Cultivar	China, Huanghuai	Tof4b
GDC222	Cultivar	China, Huanghuai	Tof4b
GDC223	Cultivar	China, Huanghuai	Tof4b
GDC224	Cultivar	China, Huanghuai	Tof4b
GDC226	Cultivar	China, Huanghuai	Tof4b
GDC227	Cultivar	China, Huanghuai	Tof4b
GDC228	Cultivar	China, Huanghuai	Tof4b
GDC229	Cultivar	China, Huanghuai	Tof4b
GDC230	Cultivar	China, Huanghuai	Tof4b
GDC231	Cultivar	China, Huanghuai	Tof4b
CRX004000	Cultivar	China, Huanghuai	Tof4b
CRX004001	Cultivar	China, Huanghuai	Tof4b
CRX004010	Cultivar	China, Huanghuai	Tof4b
CRX004014	Cultivar	China, Huanghuai	Tof4b
CRX004015	Cultivar	China, Huanghuai	Tof4b
CRX004020	Cultivar	China, Huanghuai	Tof4b
CRX004242	Cultivar	China, Huanghuai	Tof4b
CRX004247	Cultivar	China, Huanghuai	Tof4b
CRX004253	Cultivar	China, Huanghuai	Tof4b
CRX004256	Cultivar	China, Huanghuai	Tof4b
CRX004257	Cultivar	China, Huanghuai	Tof4b
CRX004258	Cultivar	China, Huanghuai	Tof4b
CRX004282	Cultivar	China, Huanghuai	Tof4b
CRX004283	Cultivar	China, Huanghuai	Tof4b
CRX004284	Cultivar	China, Huanghuai	Tof4b
CRX004286	Cultivar	China, Huanghuai	Tof4b
CRX004307	Cultivar	China, Huanghuai	Tof4b
CRX004308	Cultivar	China, Huanghuai	Tof4b
CRX004382	Cultivar	China, Huanghuai	Tof4b
CRX004396	Cultivar	China, Huanghuai	Tof4b
CRX004397	Cultivar	China, Huanghuai	Tof4b
CRX004398	Cultivar	China, Huanghuai	Tof4b
CRX004399	Cultivar	China, Huanghuai	Tof4b
CRX004403	Cultivar	China, Huanghuai	Tof4b
CRX004412	Cultivar	China, Huanghuai	Tof4b
CRX004413	Cultivar	China, Huanghuai	Tof4b
CRX004414	Cultivar	China, Huanghuai	Tof4b
CRX004415	Cultivar	China, Huanghuai	Tof4b
CRX004416	Cultivar	China, Huanghuai	Tof4b
CRX004417	Cultivar	China, Huanghuai	Tof4b
CRX004418	Cultivar	China, Huanghuai	Tof4b
CRX004419	Cultivar	China, Huanghuai	Tof4b
CRX004420	Cultivar	China, Huanghuai	Tof4b
CRX004421	Cultivar	China, Huanghuai	Tof4b
CRX004424	Cultivar	China, Huanghuai	Tof4b
CRX004425	Cultivar	China, Huanghuai	Tof4b
CRX004426	Cultivar	China, Huanghuai	Tof4b
CRX004427	Cultivar	China, Huanghuai	Tof4b
CRX004428	Cultivar	China, Huanghuai	Tof4b
CRX004429	Cultivar	China, Huanghuai	Tof4b
CRX004430	Cultivar	China, Huanghuai	Tof4b
CRX004431	Cultivar	China, Huanghuai	Tof4b
CRX004436	Cultivar	China, Huanghuai	Tof4b
CRX004437	Cultivar	China, Huanghuai	Tof4b
CRX004438	Cultivar	China, Huanghuai	Tof4b
CRX004439	Cultivar	China, Huanghuai	Tof4b
CRX004440	Cultivar	China, Huanghuai	Tof4b
CRX004441	Cultivar	China, Huanghuai	Tof4b
CRX004442	Cultivar	China, Huanghuai	Tof4b
CRX004471	Cultivar	China, Huanghuai	Tof4b
CRX004472	Cultivar	China, Huanghuai	Tof4b
CRX004473	Cultivar	China, Huanghuai	Tof4b
CRX004474	Cultivar	China, Huanghuai	Tof4b
CRX004475	Cultivar	China, Huanghuai	Tof4b
CRX004476	Cultivar	China, Huanghuai	Tof4b
CRX012816	Cultivar	China, Huanghuai	Tof4b
CRX012822	Cultivar	China, Huanghuai	Tof4b
CRX012823	Cultivar	China, Huanghuai	Tof4b
CRX012831	Cultivar	China, Huanghuai	Tof4b
CRX012878	Cultivar	China, Huanghuai	Tof4b
CRX012897	Cultivar	China, Huanghuai	Tof4b
GDC038	Cultivar	China, Huanghuai	tof4b-1
CRX004281	Cultivar	Europe	Tof4b
CRX012871	Cultivar	Europe	Tof4b
GDC014	Cultivar	Japan	Tof4b
GDC034	Cultivar	Japan	Tof4b
CRX003993	Cultivar	Japan	Tof4b
CRX004263	Cultivar	Japan	Tof4b
CRX004369	Cultivar	Japan	Tof4b
CRX004395	Cultivar	Japan	Tof4b
SK085	Cultivar	Kazakhstan	tof4b-2
SK243	Cultivar	Kazakhstan	tof4b-2
GDC004	Cultivar	NA	Tof4b
GDC032	Cultivar	NA	Tof4b
CRX012755	Cultivar	Northern America	NA
CRX012804	Cultivar	Northern America	NA
CRX012852	Cultivar	Northern America	NA
CRX012866	Cultivar	Northern America	NA
GDC017	Cultivar	Northern America	Tof4b
GDC036	Cultivar	Northern America	Tof4b
GDC037	Cultivar	Northern America	Tof4b
CRX003932	Cultivar	Northern America	Tof4b
CRX004243	Cultivar	Northern America	Tof4b
CRX004249	Cultivar	Northern America	Tof4b
CRX004250	Cultivar	Northern America	Tof4b
CRX004251	Cultivar	Northern America	Tof4b
CRX004275	Cultivar	Northern America	Tof4b
CRX004276	Cultivar	Northern America	Tof4b
CRX004381	Cultivar	Northern America	Tof4b
CRX012703	Cultivar	Northern America	Tof4b
CRX012722	Cultivar	Northern America	Tof4b
CRX012723	Cultivar	Northern America	Tof4b
CRX012741	Cultivar	Northern America	Tof4b
CRX012756	Cultivar	Northern America	Tof4b
CRX012757	Cultivar	Northern America	Tof4b
CRX012834	Cultivar	Northern America	Tof4b
CRX012835	Cultivar	Northern America	Tof4b
CRX012836	Cultivar	Northern America	Tof4b
CRX012837	Cultivar	Northern America	Tof4b
CRX012838	Cultivar	Northern America	Tof4b
CRX012839	Cultivar	Northern America	Tof4b
CRX012840	Cultivar	Northern America	Tof4b
CRX012841	Cultivar	Northern America	Tof4b
CRX012842	Cultivar	Northern America	Tof4b
CRX012843	Cultivar	Northern America	Tof4b
CRX012844	Cultivar	Northern America	Tof4b
CRX012845	Cultivar	Northern America	Tof4b
CRX012846	Cultivar	Northern America	Tof4b
CRX012847	Cultivar	Northern America	Tof4b
CRX012848	Cultivar	Northern America	Tof4b
CRX012849	Cultivar	Northern America	Tof4b
CRX012850	Cultivar	Northern America	Tof4b
CRX012851	Cultivar	Northern America	Tof4b
CRX012853	Cultivar	Northern America	Tof4b
CRX012854	Cultivar	Northern America	Tof4b
CRX012855	Cultivar	Northern America	Tof4b
CRX012856	Cultivar	Northern America	Tof4b
CRX012857	Cultivar	Northern America	Tof4b
CRX012858	Cultivar	Northern America	Tof4b
CRX012859	Cultivar	Northern America	Tof4b
CRX012860	Cultivar	Northern America	Tof4b
CRX012861	Cultivar	Northern America	Tof4b
CRX012862	Cultivar	Northern America	Tof4b
CRX012863	Cultivar	Northern America	Tof4b
CRX012864	Cultivar	Northern America	Tof4b
CRX012865	Cultivar	Northern America	Tof4b
CRX012867	Cultivar	Northern America	Tof4b
CRX012868	Cultivar	Northern America	Tof4b
CRX012869	Cultivar	Northern America	Tof4b
CRX012870	Cultivar	Northern America	Tof4b
CRX012873	Cultivar	Northern America	Tof4b
CRX012874	Cultivar	Northern America	Tof4b
CRX012875	Cultivar	Northern America	Tof4b
CRX012876	Cultivar	Northern America	Tof4b
CRX012877	Cultivar	Northern America	Tof4b
CRX012750	Cultivar	Northern America	tof4b-1
SK005	Cultivar	Northern America	tof4b-2
38	Cultivar	Northern China	NA
88	Cultivar	Northern China	NA
20	Cultivar	Northern China	NA
37	Cultivar	Northern China	NA
108	Cultivar	Northern China	NA
156	Cultivar	Northern China	NA
17K1884	Cultivar	Northern China	NA
17K1890	Cultivar	Northern China	NA
CRX003931	Cultivar	Northern China	NA
CRX003960	Cultivar	Northern China	NA
CRX003995	Cultivar	Northern China	NA
CRX003996	Cultivar	Northern China	NA
CRX003998	Cultivar	Northern China	NA
CRX004046	Cultivar	Northern China	NA
CRX004047	Cultivar	Northern China	NA
CRX004081	Cultivar	Northern China	NA
CRX004108	Cultivar	Northern China	NA
CRX004111	Cultivar	Northern China	NA
CRX004157	Cultivar	Northern China	NA
CRX004158	Cultivar	Northern China	NA
CRX004161	Cultivar	Northern China	NA
CRX004162	Cultivar	Northern China	NA
CRX004171	Cultivar	Northern China	NA
CRX004172	Cultivar	Northern China	NA
CRX004180	Cultivar	Northern China	NA
CRX004182	Cultivar	Northern China	NA
CRX004192	Cultivar	Northern China	NA
CRX004204	Cultivar	Northern China	NA
CRX004216	Cultivar	Northern China	NA
CRX004254	Cultivar	Northern China	NA
CRX012812	Cultivar	Northern China	NA
CRX012818	Cultivar	Northern China	NA
CRX012824	Cultivar	Northern China	NA
CRX012880	Cultivar	Northern China	NA
CRX012882	Cultivar	Northern China	NA
18	Cultivar	Northern China	Tof4b
21	Cultivar	Northern China	Tof4b
26	Cultivar	Northern China	Tof4b
27	Cultivar	Northern China	Tof4b
36	Cultivar	Northern China	Tof4b
39	Cultivar	Northern China	Tof4b
4	Cultivar	Northern China	Tof4b
42	Cultivar	Northern China	Tof4b
43	Cultivar	Northern China	Tof4b
44	Cultivar	Northern China	Tof4b
46	Cultivar	Northern China	Tof4b
47	Cultivar	Northern China	Tof4b
48	Cultivar	Northern China	Tof4b
49	Cultivar	Northern China	Tof4b
50	Cultivar	Northern China	Tof4b
52	Cultivar	Northern China	Tof4b
53	Cultivar	Northern China	Tof4b
54	Cultivar	Northern China	Tof4b
55	Cultivar	Northern China	Tof4b
59	Cultivar	Northern China	Tof4b
60	Cultivar	Northern China	Tof4b
62	Cultivar	Northern China	Tof4b
65	Cultivar	Northern China	Tof4b
70	Cultivar	Northern China	Tof4b
72	Cultivar	Northern China	Tof4b
74	Cultivar	Northern China	Tof4b
76	Cultivar	Northern China	Tof4b
77	Cultivar	Northern China	Tof4b
79	Cultivar	Northern China	Tof4b
80	Cultivar	Northern China	Tof4b
81	Cultivar	Northern China	Tof4b
82	Cultivar	Northern China	Tof4b
84	Cultivar	Northern China	Tof4b
85	Cultivar	Northern China	Tof4b
86	Cultivar	Northern China	Tof4b
9	Cultivar	Northern China	Tof4b
99	Cultivar	Northern China	Tof4b
5	Cultivar	Northern China	Tof4b
6	Cultivar	Northern China	Tof4b
7	Cultivar	Northern China	Tof4b
11	Cultivar	Northern China	Tof4b
15	Cultivar	Northern China	Tof4b
22	Cultivar	Northern China	Tof4b
23	Cultivar	Northern China	Tof4b
30	Cultivar	Northern China	Tof4b
31	Cultivar	Northern China	Tof4b
32	Cultivar	Northern China	Tof4b
33	Cultivar	Northern China	Tof4b
35	Cultivar	Northern China	Tof4b
40	Cultivar	Northern China	Tof4b
41	Cultivar	Northern China	Tof4b
45	Cultivar	Northern China	Tof4b
51	Cultivar	Northern China	Tof4b
57	Cultivar	Northern China	Tof4b
61	Cultivar	Northern China	Tof4b
66	Cultivar	Northern China	Tof4b
68	Cultivar	Northern China	Tof4b
71	Cultivar	Northern China	Tof4b
87	Cultivar	Northern China	Tof4b
89	Cultivar	Northern China	Tof4b
90	Cultivar	Northern China	Tof4b
91	Cultivar	Northern China	Tof4b
93	Cultivar	Northern China	Tof4b
95	Cultivar	Northern China	Tof4b
96	Cultivar	Northern China	Tof4b
101	Cultivar	Northern China	Tof4b
103	Cultivar	Northern China	Tof4b
106	Cultivar	Northern China	Tof4b
107	Cultivar	Northern China	Tof4b
114	Cultivar	Northern China	Tof4b
116	Cultivar	Northern China	Tof4b
121	Cultivar	Northern China	Tof4b
122	Cultivar	Northern China	Tof4b
123	Cultivar	Northern China	Tof4b
129	Cultivar	Northern China	Tof4b
130	Cultivar	Northern China	Tof4b
135	Cultivar	Northern China	Tof4b
136	Cultivar	Northern China	Tof4b
139	Cultivar	Northern China	Tof4b
142	Cultivar	Northern China	Tof4b
146	Cultivar	Northern China	Tof4b
151	Cultivar	Northern China	Tof4b
152	Cultivar	Northern China	Tof4b
155	Cultivar	Northern China	Tof4b
163	Cultivar	Northern China	Tof4b
166	Cultivar	Northern China	Tof4b
10	Cultivar	Northern China	Tof4b
104	Cultivar	Northern China	Tof4b
109	Cultivar	Northern China	Tof4b
117	Cultivar	Northern China	Tof4b
120	Cultivar	Northern China	Tof4b
124	Cultivar	Northern China	Tof4b
125	Cultivar	Northern China	Tof4b
126	Cultivar	Northern China	Tof4b
13	Cultivar	Northern China	Tof4b
140	Cultivar	Northern China	Tof4b
141	Cultivar	Northern China	Tof4b
143	Cultivar	Northern China	Tof4b
144	Cultivar	Northern China	Tof4b
145	Cultivar	Northern China	Tof4b
153	Cultivar	Northern China	Tof4b
154	Cultivar	Northern China	Tof4b
16	Cultivar	Northern China	Tof4b
160	Cultivar	Northern China	Tof4b
167	Cultivar	Northern China	Tof4b
17	Cultivar	Northern China	Tof4b
17K1742	Cultivar	Northern China	Tof4b
17K1744	Cultivar	Northern China	Tof4b
17K1747	Cultivar	Northern China	Tof4b
17K1778	Cultivar	Northern China	Tof4b
17K1779	Cultivar	Northern China	Tof4b
17K1783	Cultivar	Northern China	Tof4b
17K1798	Cultivar	Northern China	Tof4b
17K1804	Cultivar	Northern China	Tof4b
17K1807	Cultivar	Northern China	Tof4b
17K1808	Cultivar	Northern China	Tof4b
17K1809	Cultivar	Northern China	Tof4b
17K1810	Cultivar	Northern China	Tof4b
17K1811	Cultivar	Northern China	Tof4b
17K1812	Cultivar	Northern China	Tof4b
17K1813	Cultivar	Northern China	Tof4b
17K1814	Cultivar	Northern China	Tof4b
17K1815	Cultivar	Northern China	Tof4b
17K1817	Cultivar	Northern China	Tof4b
17K1818	Cultivar	Northern China	Tof4b
17K1819	Cultivar	Northern China	Tof4b
17K1820	Cultivar	Northern China	Tof4b
17K1821	Cultivar	Northern China	Tof4b
17K1823	Cultivar	Northern China	Tof4b
17K1824	Cultivar	Northern China	Tof4b
17K1825	Cultivar	Northern China	Tof4b
17K1846	Cultivar	Northern China	Tof4b
17K1847	Cultivar	Northern China	Tof4b
17K1848	Cultivar	Northern China	Tof4b
17K1849	Cultivar	Northern China	Tof4b
17K1856	Cultivar	Northern China	Tof4b
17K1857	Cultivar	Northern China	Tof4b
17K1858	Cultivar	Northern China	Tof4b
17K1859	Cultivar	Northern China	Tof4b
17K1860	Cultivar	Northern China	Tof4b
17K1862	Cultivar	Northern China	Tof4b
17K1864	Cultivar	Northern China	Tof4b
17K1865	Cultivar	Northern China	Tof4b
17K1867	Cultivar	Northern China	Tof4b
17K1873	Cultivar	Northern China	Tof4b
17K1877	Cultivar	Northern China	Tof4b
17K1889	Cultivar	Northern China	Tof4b
17K1893	Cultivar	Northern China	Tof4b
17K1894	Cultivar	Northern China	Tof4b
17K1899	Cultivar	Northern China	Tof4b
17K1923	Cultivar	Northern China	Tof4b
17K1959	Cultivar	Northern China	Tof4b
17K1963	Cultivar	Northern China	Tof4b
17K1967	Cultivar	Northern China	Tof4b
17K1980	Cultivar	Northern China	Tof4b
17K1992	Cultivar	Northern China	Tof4b
17K1993	Cultivar	Northern China	Tof4b
17K1996	Cultivar	Northern China	Tof4b
17K2003	Cultivar	Northern China	Tof4b
17K2032	Cultivar	Northern China	Tof4b
GDC008	Cultivar	Northern China	Tof4b
GDC010	Cultivar	Northern China	Tof4b
GDC020	Cultivar	Northern China	Tof4b
GDC042	Cultivar	Northern China	Tof4b
GDC048	Cultivar	Northern China	Tof4b
GDC053	Cultivar	Northern China	Tof4b
GDC058	Cultivar	Northern China	Tof4b
GDC073	Cultivar	Northern China	Tof4b
GDC086	Cultivar	Northern China	Tof4b
GDC093	Cultivar	Northern China	Tof4b
GDC100	Cultivar	Northern China	Tof4b
GDC127	Cultivar	Northern China	Tof4b
GDC140	Cultivar	Northern China	Tof4b
GDC153	Cultivar	Northern China	Tof4b
GDC154	Cultivar	Northern China	Tof4b
GDC164	Cultivar	Northern China	Tof4b
GDC165	Cultivar	Northern China	Tof4b
GDC169	Cultivar	Northern China	Tof4b
GDC170	Cultivar	Northern China	Tof4b
GDC172	Cultivar	Northern China	Tof4b
GDC177	Cultivar	Northern China	Tof4b
GDC178	Cultivar	Northern China	Tof4b
GDC191	Cultivar	Northern China	Tof4b
GDC192	Cultivar	Northern China	Tof4b
GDC193	Cultivar	Northern China	Tof4b
GDC194	Cultivar	Northern China	Tof4b
GDC195	Cultivar	Northern China	Tof4b
GDC196	Cultivar	Northern China	Tof4b
GDC197	Cultivar	Northern China	Tof4b
GDC200	Cultivar	Northern China	Tof4b
GDC201	Cultivar	Northern China	Tof4b
GDC202	Cultivar	Northern China	Tof4b
GDC203	Cultivar	Northern China	Tof4b
GDC204	Cultivar	Northern China	Tof4b
GDC205	Cultivar	Northern China	Tof4b
GDC206	Cultivar	Northern China	Tof4b
GDC207	Cultivar	Northern China	Tof4b
GDC208	Cultivar	Northern China	Tof4b
GDC209	Cultivar	Northern China	Tof4b
GDC210	Cultivar	Northern China	Tof4b
GDC211	Cultivar	Northern China	Tof4b
GDC212	Cultivar	Northern China	Tof4b
GDC213	Cultivar	Northern China	Tof4b
GDC225	Cultivar	Northern China	Tof4b
CRX003911	Cultivar	Northern China	Tof4b
CRX003912	Cultivar	Northern China	Tof4b
CRX003933	Cultivar	Northern China	Tof4b
CRX003934	Cultivar	Northern China	Tof4b
CRX003935	Cultivar	Northern China	Tof4b
CRX003958	Cultivar	Northern China	Tof4b
CRX003959	Cultivar	Northern China	Tof4b
CRX003961	Cultivar	Northern China	Tof4b
CRX003962	Cultivar	Northern China	Tof4b
CRX003985	Cultivar	Northern China	Tof4b
CRX003986	Cultivar	Northern China	Tof4b
CRX003987	Cultivar	Northern China	Tof4b
CRX003988	Cultivar	Northern China	Tof4b
CRX003990	Cultivar	Northern China	Tof4b
CRX003991	Cultivar	Northern China	Tof4b
CRX003992	Cultivar	Northern China	Tof4b
CRX003997	Cultivar	Northern China	Tof4b
CRX003999	Cultivar	Northern China	Tof4b
CRX004012	Cultivar	Northern China	Tof4b
CRX004013	Cultivar	Northern China	Tof4b
CRX004016	Cultivar	Northern China	Tof4b
CRX004017	Cultivar	Northern China	Tof4b
CRX004018	Cultivar	Northern China	Tof4b
CRX004019	Cultivar	Northern China	Tof4b
CRX004021	Cultivar	Northern China	Tof4b
CRX004043	Cultivar	Northern China	Tof4b
CRX004044	Cultivar	Northern China	Tof4b
CRX004045	Cultivar	Northern China	Tof4b
CRX004048	Cultivar	Northern China	Tof4b
CRX004049	Cultivar	Northern China	Tof4b
CRX004050	Cultivar	Northern China	Tof4b
CRX004051	Cultivar	Northern China	Tof4b
CRX004052	Cultivar	Northern China	Tof4b
CRX004053	Cultivar	Northern China	Tof4b
CRX004054	Cultivar	Northern China	Tof4b
CRX004055	Cultivar	Northern China	Tof4b
CRX004056	Cultivar	Northern China	Tof4b
CRX004080	Cultivar	Northern China	Tof4b
CRX004086	Cultivar	Northern China	Tof4b
CRX004087	Cultivar	Northern China	Tof4b
CRX004088	Cultivar	Northern China	Tof4b
CRX004089	Cultivar	Northern China	Tof4b
CRX004090	Cultivar	Northern China	Tof4b
CRX004091	Cultivar	Northern China	Tof4b
CRX004092	Cultivar	Northern China	Tof4b
CRX004093	Cultivar	Northern China	Tof4b
CRX004094	Cultivar	Northern China	Tof4b
CRX004095	Cultivar	Northern China	Tof4b
CRX004096	Cultivar	Northern China	Tof4b
CRX004097	Cultivar	Northern China	Tof4b
CRX004098	Cultivar	Northern China	Tof4b
CRX004099	Cultivar	Northern China	Tof4b
CRX004100	Cultivar	Northern China	Tof4b
CRX004101	Cultivar	Northern China	Tof4b
CRX004102	Cultivar	Northern China	Tof4b
CRX004103	Cultivar	Northern China	Tof4b
CRX004104	Cultivar	Northern China	Tof4b
CRX004105	Cultivar	Northern China	Tof4b
CRX004106	Cultivar	Northern China	Tof4b
CRX004107	Cultivar	Northern China	Tof4b
CRX004109	Cultivar	Northern China	Tof4b
CRX004110	Cultivar	Northern China	Tof4b
CRX004112	Cultivar	Northern China	Tof4b
CRX004113	Cultivar	Northern China	Tof4b
CRX004114	Cultivar	Northern China	Tof4b
CRX004115	Cultivar	Northern China	Tof4b
CRX004153	Cultivar	Northern China	Tof4b
CRX004154	Cultivar	Northern China	Tof4b
CRX004155	Cultivar	Northern China	Tof4b
CRX004156	Cultivar	Northern China	Tof4b
CRX004159	Cultivar	Northern China	Tof4b
CRX004160	Cultivar	Northern China	Tof4b
CRX004163	Cultivar	Northern China	Tof4b
CRX004164	Cultivar	Northern China	Tof4b
CRX004165	Cultivar	Northern China	Tof4b
CRX004166	Cultivar	Northern China	Tof4b
CRX004167	Cultivar	Northern China	Tof4b
CRX004168	Cultivar	Northern China	Tof4b
CRX004169	Cultivar	Northern China	Tof4b
CRX004170	Cultivar	Northern China	Tof4b
CRX004173	Cultivar	Northern China	Tof4b
CRX004174	Cultivar	Northern China	Tof4b
CRX004175	Cultivar	Northern China	Tof4b
CRX004176	Cultivar	Northern China	Tof4b
CRX004177	Cultivar	Northern China	Tof4b
CRX004178	Cultivar	Northern China	Tof4b
CRX004179	Cultivar	Northern China	Tof4b
CRX004181	Cultivar	Northern China	Tof4b
CRX004183	Cultivar	Northern China	Tof4b
CRX004184	Cultivar	Northern China	Tof4b
CRX004185	Cultivar	Northern China	Tof4b
CRX004186	Cultivar	Northern China	Tof4b
CRX004189	Cultivar	Northern China	Tof4b
CRX004190	Cultivar	Northern China	Tof4b
CRX004191	Cultivar	Northern China	Tof4b
CRX004193	Cultivar	Northern China	Tof4b
CRX004194	Cultivar	Northern China	Tof4b
CRX004195	Cultivar	Northern China	Tof4b
CRX004196	Cultivar	Northern China	Tof4b
CRX004197	Cultivar	Northern China	Tof4b
CRX004198	Cultivar	Northern China	Tof4b
CRX004199	Cultivar	Northern China	Tof4b
CRX004200	Cultivar	Northern China	Tof4b
CRX004201	Cultivar	Northern China	Tof4b
CRX004202	Cultivar	Northern China	Tof4b
CRX004203	Cultivar	Northern China	Tof4b
CRX004205	Cultivar	Northern China	Tof4b
CRX004206	Cultivar	Northern China	Tof4b
CRX004207	Cultivar	Northern China	Tof4b
CRX004208	Cultivar	Northern China	Tof4b
CRX004209	Cultivar	Northern China	Tof4b
CRX004210	Cultivar	Northern China	Tof4b
CRX004211	Cultivar	Northern China	Tof4b
CRX004212	Cultivar	Northern China	Tof4b
CRX004213	Cultivar	Northern China	Tof4b
CRX004214	Cultivar	Northern China	Tof4b
CRX004217	Cultivar	Northern China	Tof4b
CRX004218	Cultivar	Northern China	Tof4b
CRX004219	Cultivar	Northern China	Tof4b
CRX004244	Cultivar	Northern China	Tof4b
CRX004245	Cultivar	Northern China	Tof4b
CRX004246	Cultivar	Northern China	Tof4b
CRX004252	Cultivar	Northern China	Tof4b
CRX004255	Cultivar	Northern China	Tof4b
CRX004259	Cultivar	Northern China	Tof4b
CRX004260	Cultivar	Northern China	Tof4b
CRX004288	Cultivar	Northern China	Tof4b
CRX004306	Cultivar	Northern China	Tof4b
CRX004368	Cultivar	Northern China	Tof4b
CRX004383	Cultivar	Northern China	Tof4b
CRX004384	Cultivar	Northern China	Tof4b
CRX004385	Cultivar	Northern China	Tof4b
CRX004386	Cultivar	Northern China	Tof4b
CRX004391	Cultivar	Northern China	Tof4b
CRX004392	Cultivar	Northern China	Tof4b
CRX004393	Cultivar	Northern China	Tof4b
CRX004394	Cultivar	Northern China	Tof4b
CRX004400	Cultivar	Northern China	Tof4b
CRX004401	Cultivar	Northern China	Tof4b
CRX004402	Cultivar	Northern China	Tof4b
CRX004404	Cultivar	Northern China	Tof4b
CRX004422	Cultivar	Northern China	Tof4b
CRX004423	Cultivar	Northern China	Tof4b
CRX004432	Cultivar	Northern China	Tof4b
CRX004434	Cultivar	Northern China	Tof4b
CRX004435	Cultivar	Northern China	Tof4b
CRX004443	Cultivar	Northern China	Tof4b
CRX004444	Cultivar	Northern China	Tof4b
CRX004445	Cultivar	Northern China	Tof4b
CRX004446	Cultivar	Northern China	Tof4b
CRX004447	Cultivar	Northern China	Tof4b
CRX004448	Cultivar	Northern China	Tof4b
CRX004449	Cultivar	Northern China	Tof4b
CRX004450	Cultivar	Northern China	Tof4b
CRX004451	Cultivar	Northern China	Tof4b
CRX004452	Cultivar	Northern China	Tof4b
CRX004453	Cultivar	Northern China	Tof4b
CRX004454	Cultivar	Northern China	Tof4b
CRX004455	Cultivar	Northern China	Tof4b
CRX004456	Cultivar	Northern China	Tof4b
CRX004457	Cultivar	Northern China	Tof4b
CRX004458	Cultivar	Northern China	Tof4b
CRX004459	Cultivar	Northern China	Tof4b
CRX004460	Cultivar	Northern China	Tof4b
CRX004461	Cultivar	Northern China	Tof4b
CRX004462	Cultivar	Northern China	Tof4b
CRX004463	Cultivar	Northern China	Tof4b
CRX004464	Cultivar	Northern China	Tof4b
CRX004465	Cultivar	Northern China	Tof4b
CRX004466	Cultivar	Northern China	Tof4b
CRX004467	Cultivar	Northern China	Tof4b
CRX004468	Cultivar	Northern China	Tof4b
CRX004469	Cultivar	Northern China	Tof4b
CRX004470	Cultivar	Northern China	Tof4b
CRX012815	Cultivar	Northern China	Tof4b
CRX012817	Cultivar	Northern China	Tof4b
CRX012819	Cultivar	Northern China	Tof4b
CRX012820	Cultivar	Northern China	Tof4b
CRX012821	Cultivar	Northern China	Tof4b
CRX012826	Cultivar	Northern China	Tof4b
CRX012827	Cultivar	Northern China	Tof4b
CRX012828	Cultivar	Northern China	Tof4b
CRX012872	Cultivar	Northern China	Tof4b
CRX012881	Cultivar	Northern China	Tof4b
CRX012884	Cultivar	Northern China	Tof4b
CRX012885	Cultivar	Northern China	Tof4b
CRX012886	Cultivar	Northern China	Tof4b
CRX012887	Cultivar	Northern China	Tof4b
CRX012888	Cultivar	Northern China	Tof4b
CRX012889	Cultivar	Northern China	Tof4b
CRX012890	Cultivar	Northern China	Tof4b
CRX012891	Cultivar	Northern China	Tof4b
CRX012892	Cultivar	Northern China	Tof4b
CRX012893	Cultivar	Northern China	Tof4b
CRX012894	Cultivar	Northern China	Tof4b
CRX012895	Cultivar	Northern China	Tof4b
CRX012896	Cultivar	Northern China	Tof4b
CRX012899	Cultivar	Northern China	Tof4b
CRX012900	Cultivar	Northern China	Tof4b
CRX012901	Cultivar	Northern China	Tof4b
CRX012902	Cultivar	Northern China	Tof4b
CRX012903	Cultivar	Northern China	Tof4b
CRX012904	Cultivar	Northern China	Tof4b
CRX012905	Cultivar	Northern China	Tof4b
CRX012906	Cultivar	Northern China	Tof4b
CRX012907	Cultivar	Northern China	Tof4b
CRX012908	Cultivar	Northern China	Tof4b
CRX012909	Cultivar	Northern China	Tof4b
CRX012910	Cultivar	Northern China	Tof4b
CRX012911	Cultivar	Northern China	Tof4b
CRX012912	Cultivar	Northern China	Tof4b
CRX012913	Cultivar	Northern China	Tof4b
92	Cultivar	Northern China	tof4b-1
78	Cultivar	Northern China	tof4b-1
105	Cultivar	Northern China	tof4b-1
14	Cultivar	Northern China	tof4b-1
17K1746	Cultivar	Northern China	tof4b-1
17K1816	Cultivar	Northern China	tof4b-1
17K1822	Cultivar	Northern China	tof4b-1
17K1997	Cultivar	Northern China	tof4b-1
GDC012	Cultivar	Northern China	tof4b-1
CRX003957	Cultivar	Northern China	tof4b-1
CRX003989	Cultivar	Northern China	tof4b-1
CRX004387	Cultivar	Northern China	tof4b-1
CRX012829	Cultivar	Northern China
CRX012833	Cultivar	Northern China
CRX012883	Cultivar	Northern China
SD294	Cultivar	Oceania	Tof4b
ZK1863	Cultivar	Oceania	Tof4b
ZK1864	Cultivar	Oceania	Tof4b
SK020	Cultivar	Russia	tof4b-2
SK022	Cultivar	Russia	tof4b-2
SK023	Cultivar	Russia	tof4b-2
SK026	Cultivar	Russia	tof4b-2
[truncated: 152 more rows]
