# Supplementary material for: Subfunctionalisation and self-repression of duplicated E1 homologues finetunes soybean flowering and adaptation
Source: Nat Commun. 2024 Jul 23;15:6184. doi: 10.1038/s41467-024-50623-3 (PMC11263555; doi:10.1038/s41467-024-50623-3)
Supplement: Supplementary file 6 — Supplementary Data 3 [file 41467_2024_50623_MOESM6_ESM.xlsx]

## Sheet: Sheet1
Accessions in Fig 4d and their Tof4b allele
Accession	Type	Location	Tof4b allele
18	Cultivar	Northern China	Tof4b
21	Cultivar	Northern China	Tof4b
26	Cultivar	Northern China	Tof4b
27	Cultivar	Northern China	Tof4b
36	Cultivar	Northern China	Tof4b
39	Cultivar	Northern China	Tof4b
4	Cultivar	Northern China	Tof4b
42	Cultivar	Northern China	Tof4b
43	Cultivar	Northern China	Tof4b
44	Cultivar	Northern China	Tof4b
46	Cultivar	Northern China	Tof4b
47	Cultivar	Northern China	Tof4b
48	Cultivar	Northern China	Tof4b
49	Cultivar	Northern China	Tof4b
50	Cultivar	Northern China	Tof4b
52	Cultivar	Northern China	Tof4b
53	Cultivar	Northern China	Tof4b
54	Cultivar	Northern China	Tof4b
55	Cultivar	Northern China	Tof4b
59	Cultivar	Northern China	Tof4b
60	Cultivar	Northern China	Tof4b
62	Cultivar	Northern China	Tof4b
65	Cultivar	Northern China	Tof4b
70	Cultivar	Northern China	Tof4b
72	Cultivar	Northern China	Tof4b
74	Cultivar	Northern China	Tof4b
76	Cultivar	Northern China	Tof4b
77	Cultivar	Northern China	Tof4b
79	Cultivar	Northern China	Tof4b
80	Cultivar	Northern China	Tof4b
81	Cultivar	Northern China	Tof4b
82	Cultivar	Northern China	Tof4b
84	Cultivar	Northern China	Tof4b
85	Cultivar	Northern China	Tof4b
86	Cultivar	Northern China	Tof4b
9	Cultivar	Northern China	Tof4b
99	Cultivar	Northern China	Tof4b
5	Cultivar	Northern China	Tof4b
6	Cultivar	Northern China	Tof4b
7	Cultivar	Northern China	Tof4b
11	Cultivar	Northern China	Tof4b
15	Cultivar	Northern China	Tof4b
22	Cultivar	Northern China	Tof4b
23	Cultivar	Northern China	Tof4b
30	Cultivar	Northern China	Tof4b
31	Cultivar	Northern China	Tof4b
32	Cultivar	Northern China	Tof4b
33	Cultivar	Northern China	Tof4b
35	Cultivar	Northern China	Tof4b
40	Cultivar	Northern China	Tof4b
41	Cultivar	Northern China	Tof4b
45	Cultivar	Northern China	Tof4b
51	Cultivar	Northern China	Tof4b
57	Cultivar	Northern China	Tof4b
61	Cultivar	Northern China	Tof4b
66	Cultivar	Northern China	Tof4b
68	Cultivar	Northern China	Tof4b
71	Cultivar	Northern China	Tof4b
87	Cultivar	Northern China	Tof4b
89	Cultivar	Northern China	Tof4b
90	Cultivar	Northern China	Tof4b
91	Cultivar	Northern China	Tof4b
93	Cultivar	Northern China	Tof4b
95	Cultivar	Northern China	Tof4b
96	Cultivar	Northern China	Tof4b
101	Cultivar	Northern China	Tof4b
103	Cultivar	Northern China	Tof4b
106	Cultivar	Northern China	Tof4b
107	Cultivar	Northern China	Tof4b
114	Cultivar	Northern China	Tof4b
116	Cultivar	Northern China	Tof4b
121	Cultivar	Northern China	Tof4b
122	Cultivar	Northern China	Tof4b
123	Cultivar	Northern China	Tof4b
129	Cultivar	Northern China	Tof4b
130	Cultivar	Northern China	Tof4b
135	Cultivar	Northern China	Tof4b
136	Cultivar	Northern China	Tof4b
139	Cultivar	Northern China	Tof4b
142	Cultivar	Northern China	Tof4b
146	Cultivar	Northern China	Tof4b
151	Cultivar	Northern China	Tof4b
152	Cultivar	Northern China	Tof4b
155	Cultivar	Northern China	Tof4b
163	Cultivar	Northern China	Tof4b
166	Cultivar	Northern China	Tof4b
10	Cultivar	Northern China	Tof4b
104	Cultivar	Northern China	Tof4b
109	Cultivar	Northern China	Tof4b
117	Cultivar	Northern China	Tof4b
120	Cultivar	Northern China	Tof4b
124	Cultivar	Northern China	Tof4b
125	Cultivar	Northern China	Tof4b
126	Cultivar	Northern China	Tof4b
13	Cultivar	Northern China	Tof4b
140	Cultivar	Northern China	Tof4b
141	Cultivar	Northern China	Tof4b
143	Cultivar	Northern China	Tof4b
144	Cultivar	Northern China	Tof4b
145	Cultivar	Northern China	Tof4b
153	Cultivar	Northern China	Tof4b
154	Cultivar	Northern China	Tof4b
16	Cultivar	Northern China	Tof4b
160	Cultivar	Northern China	Tof4b
167	Cultivar	Northern China	Tof4b
17	Cultivar	Northern China	Tof4b
17K1742	Cultivar	Northern China	Tof4b
17K1744	Cultivar	Northern China	Tof4b
17K1747	Cultivar	Northern China	Tof4b
17K1778	Cultivar	Northern China	Tof4b
17K1779	Cultivar	Northern China	Tof4b
17K1783	Cultivar	Northern China	Tof4b
17K1798	Cultivar	Northern China	Tof4b
17K1804	Cultivar	Northern China	Tof4b
17K1807	Cultivar	Northern China	Tof4b
17K1808	Cultivar	Northern China	Tof4b
17K1809	Cultivar	Northern China	Tof4b
17K1810	Cultivar	Northern China	Tof4b
17K1811	Cultivar	Northern China	Tof4b
17K1812	Cultivar	Northern China	Tof4b
17K1813	Cultivar	Northern China	Tof4b
17K1814	Cultivar	Northern China	Tof4b
17K1815	Cultivar	Northern China	Tof4b
17K1817	Cultivar	Northern China	Tof4b
17K1818	Cultivar	Northern China	Tof4b
17K1819	Cultivar	Northern China	Tof4b
17K1820	Cultivar	Northern China	Tof4b
17K1821	Cultivar	Northern China	Tof4b
17K1823	Cultivar	Northern China	Tof4b
17K1824	Cultivar	Northern China	Tof4b
17K1825	Cultivar	Northern China	Tof4b
17K1846	Cultivar	Northern China	Tof4b
17K1847	Cultivar	Northern China	Tof4b
17K1848	Cultivar	Northern China	Tof4b
17K1849	Cultivar	Northern China	Tof4b
17K1856	Cultivar	Northern China	Tof4b
17K1857	Cultivar	Northern China	Tof4b
17K1858	Cultivar	Northern China	Tof4b
17K1859	Cultivar	Northern China	Tof4b
17K1860	Cultivar	Northern China	Tof4b
17K1862	Cultivar	Northern China	Tof4b
17K1864	Cultivar	Northern China	Tof4b
17K1865	Cultivar	Northern China	Tof4b
17K1867	Cultivar	Northern China	Tof4b
17K1873	Cultivar	Northern China	Tof4b
17K1877	Cultivar	Northern China	Tof4b
17K1889	Cultivar	Northern China	Tof4b
17K1893	Cultivar	Northern China	Tof4b
17K1894	Cultivar	Northern China	Tof4b
17K1899	Cultivar	Northern China	Tof4b
17K1923	Cultivar	Northern China	Tof4b
17K1959	Cultivar	Northern China	Tof4b
17K1963	Cultivar	Northern China	Tof4b
17K1967	Cultivar	Northern China	Tof4b
17K1980	Cultivar	Northern China	Tof4b
17K1992	Cultivar	Northern China	Tof4b
17K1993	Cultivar	Northern China	Tof4b
17K1996	Cultivar	Northern China	Tof4b
17K2003	Cultivar	Northern China	Tof4b
17K2032	Cultivar	Northern China	Tof4b
GDC008	Cultivar	Northern China	Tof4b
GDC010	Cultivar	Northern China	Tof4b
GDC020	Cultivar	Northern China	Tof4b
GDC042	Cultivar	Northern China	Tof4b
GDC048	Cultivar	Northern China	Tof4b
GDC053	Cultivar	Northern China	Tof4b
GDC058	Cultivar	Northern China	Tof4b
GDC073	Cultivar	Northern China	Tof4b
GDC086	Cultivar	Northern China	Tof4b
GDC093	Cultivar	Northern China	Tof4b
GDC100	Cultivar	Northern China	Tof4b
GDC127	Cultivar	Northern China	Tof4b
GDC140	Cultivar	Northern China	Tof4b
GDC153	Cultivar	Northern China	Tof4b
GDC154	Cultivar	Northern China	Tof4b
GDC164	Cultivar	Northern China	Tof4b
GDC165	Cultivar	Northern China	Tof4b
GDC169	Cultivar	Northern China	Tof4b
GDC170	Cultivar	Northern China	Tof4b
GDC172	Cultivar	Northern China	Tof4b
GDC177	Cultivar	Northern China	Tof4b
GDC178	Cultivar	Northern China	Tof4b
GDC191	Cultivar	Northern China	Tof4b
GDC192	Cultivar	Northern China	Tof4b
GDC193	Cultivar	Northern China	Tof4b
GDC194	Cultivar	Northern China	Tof4b
GDC195	Cultivar	Northern China	Tof4b
GDC196	Cultivar	Northern China	Tof4b
GDC197	Cultivar	Northern China	Tof4b
GDC200	Cultivar	Northern China	Tof4b
GDC201	Cultivar	Northern China	Tof4b
GDC202	Cultivar	Northern China	Tof4b
GDC203	Cultivar	Northern China	Tof4b
GDC204	Cultivar	Northern China	Tof4b
GDC205	Cultivar	Northern China	Tof4b
GDC206	Cultivar	Northern China	Tof4b
GDC207	Cultivar	Northern China	Tof4b
GDC208	Cultivar	Northern China	Tof4b
GDC209	Cultivar	Northern China	Tof4b
GDC210	Cultivar	Northern China	Tof4b
GDC211	Cultivar	Northern China	Tof4b
GDC212	Cultivar	Northern China	Tof4b
GDC213	Cultivar	Northern China	Tof4b
GDC225	Cultivar	Northern China	Tof4b
CRX003911	Cultivar	Northern China	Tof4b
CRX003912	Cultivar	Northern China	Tof4b
CRX003933	Cultivar	Northern China	Tof4b
CRX003934	Cultivar	Northern China	Tof4b
CRX003935	Cultivar	Northern China	Tof4b
CRX003958	Cultivar	Northern China	Tof4b
CRX003959	Cultivar	Northern China	Tof4b
CRX003961	Cultivar	Northern China	Tof4b
CRX003962	Cultivar	Northern China	Tof4b
CRX003985	Cultivar	Northern China	Tof4b
CRX003986	Cultivar	Northern China	Tof4b
CRX003987	Cultivar	Northern China	Tof4b
CRX003988	Cultivar	Northern China	Tof4b
CRX003990	Cultivar	Northern China	Tof4b
CRX003991	Cultivar	Northern China	Tof4b
CRX003992	Cultivar	Northern China	Tof4b
CRX003997	Cultivar	Northern China	Tof4b
CRX003999	Cultivar	Northern China	Tof4b
CRX004012	Cultivar	Northern China	Tof4b
CRX004013	Cultivar	Northern China	Tof4b
CRX004016	Cultivar	Northern China	Tof4b
CRX004017	Cultivar	Northern China	Tof4b
CRX004018	Cultivar	Northern China	Tof4b
CRX004019	Cultivar	Northern China	Tof4b
CRX004021	Cultivar	Northern China	Tof4b
CRX004043	Cultivar	Northern China	Tof4b
CRX004044	Cultivar	Northern China	Tof4b
CRX004045	Cultivar	Northern China	Tof4b
CRX004048	Cultivar	Northern China	Tof4b
CRX004049	Cultivar	Northern China	Tof4b
CRX004050	Cultivar	Northern China	Tof4b
CRX004051	Cultivar	Northern China	Tof4b
CRX004052	Cultivar	Northern China	Tof4b
CRX004053	Cultivar	Northern China	Tof4b
CRX004054	Cultivar	Northern China	Tof4b
CRX004055	Cultivar	Northern China	Tof4b
CRX004056	Cultivar	Northern China	Tof4b
CRX004080	Cultivar	Northern China	Tof4b
CRX004086	Cultivar	Northern China	Tof4b
CRX004087	Cultivar	Northern China	Tof4b
CRX004088	Cultivar	Northern China	Tof4b
CRX004089	Cultivar	Northern China	Tof4b
CRX004090	Cultivar	Northern China	Tof4b
CRX004091	Cultivar	Northern China	Tof4b
CRX004092	Cultivar	Northern China	Tof4b
CRX004093	Cultivar	Northern China	Tof4b
CRX004094	Cultivar	Northern China	Tof4b
CRX004095	Cultivar	Northern China	Tof4b
CRX004096	Cultivar	Northern China	Tof4b
CRX004097	Cultivar	Northern China	Tof4b
CRX004098	Cultivar	Northern China	Tof4b
CRX004099	Cultivar	Northern China	Tof4b
CRX004100	Cultivar	Northern China	Tof4b
CRX004101	Cultivar	Northern China	Tof4b
CRX004102	Cultivar	Northern China	Tof4b
CRX004103	Cultivar	Northern China	Tof4b
CRX004104	Cultivar	Northern China	Tof4b
CRX004105	Cultivar	Northern China	Tof4b
CRX004106	Cultivar	Northern China	Tof4b
CRX004107	Cultivar	Northern China	Tof4b
CRX004109	Cultivar	Northern China	Tof4b
CRX004110	Cultivar	Northern China	Tof4b
CRX004112	Cultivar	Northern China	Tof4b
CRX004113	Cultivar	Northern China	Tof4b
CRX004114	Cultivar	Northern China	Tof4b
CRX004115	Cultivar	Northern China	Tof4b
CRX004153	Cultivar	Northern China	Tof4b
CRX004154	Cultivar	Northern China	Tof4b
CRX004155	Cultivar	Northern China	Tof4b
CRX004156	Cultivar	Northern China	Tof4b
CRX004159	Cultivar	Northern China	Tof4b
CRX004160	Cultivar	Northern China	Tof4b
CRX004163	Cultivar	Northern China	Tof4b
CRX004164	Cultivar	Northern China	Tof4b
CRX004165	Cultivar	Northern China	Tof4b
CRX004166	Cultivar	Northern China	Tof4b
CRX004167	Cultivar	Northern China	Tof4b
CRX004168	Cultivar	Northern China	Tof4b
CRX004169	Cultivar	Northern China	Tof4b
CRX004170	Cultivar	Northern China	Tof4b
CRX004173	Cultivar	Northern China	Tof4b
CRX004174	Cultivar	Northern China	Tof4b
CRX004175	Cultivar	Northern China	Tof4b
CRX004176	Cultivar	Northern China	Tof4b
CRX004177	Cultivar	Northern China	Tof4b
CRX004178	Cultivar	Northern China	Tof4b
CRX004179	Cultivar	Northern China	Tof4b
CRX004181	Cultivar	Northern China	Tof4b
CRX004183	Cultivar	Northern China	Tof4b
CRX004184	Cultivar	Northern China	Tof4b
CRX004185	Cultivar	Northern China	Tof4b
CRX004186	Cultivar	Northern China	Tof4b
CRX004189	Cultivar	Northern China	Tof4b
CRX004190	Cultivar	Northern China	Tof4b
CRX004191	Cultivar	Northern China	Tof4b
CRX004193	Cultivar	Northern China	Tof4b
CRX004194	Cultivar	Northern China	Tof4b
CRX004195	Cultivar	Northern China	Tof4b
CRX004196	Cultivar	Northern China	Tof4b
CRX004197	Cultivar	Northern China	Tof4b
CRX004198	Cultivar	Northern China	Tof4b
CRX004199	Cultivar	Northern China	Tof4b
CRX004200	Cultivar	Northern China	Tof4b
CRX004201	Cultivar	Northern China	Tof4b
CRX004202	Cultivar	Northern China	Tof4b
CRX004203	Cultivar	Northern China	Tof4b
CRX004205	Cultivar	Northern China	Tof4b
CRX004206	Cultivar	Northern China	Tof4b
CRX004207	Cultivar	Northern China	Tof4b
CRX004208	Cultivar	Northern China	Tof4b
CRX004209	Cultivar	Northern China	Tof4b
CRX004210	Cultivar	Northern China	Tof4b
CRX004211	Cultivar	Northern China	Tof4b
CRX004212	Cultivar	Northern China	Tof4b
CRX004213	Cultivar	Northern China	Tof4b
CRX004214	Cultivar	Northern China	Tof4b
CRX004217	Cultivar	Northern China	Tof4b
CRX004218	Cultivar	Northern China	Tof4b
CRX004219	Cultivar	Northern China	Tof4b
CRX004244	Cultivar	Northern China	Tof4b
CRX004245	Cultivar	Northern China	Tof4b
CRX004246	Cultivar	Northern China	Tof4b
CRX004252	Cultivar	Northern China	Tof4b
CRX004255	Cultivar	Northern China	Tof4b
CRX004259	Cultivar	Northern China	Tof4b
CRX004260	Cultivar	Northern China	Tof4b
CRX004288	Cultivar	Northern China	Tof4b
CRX004306	Cultivar	Northern China	Tof4b
CRX004368	Cultivar	Northern China	Tof4b
CRX004383	Cultivar	Northern China	Tof4b
CRX004384	Cultivar	Northern China	Tof4b
CRX004385	Cultivar	Northern China	Tof4b
CRX004386	Cultivar	Northern China	Tof4b
CRX004391	Cultivar	Northern China	Tof4b
CRX004392	Cultivar	Northern China	Tof4b
CRX004393	Cultivar	Northern China	Tof4b
CRX004394	Cultivar	Northern China	Tof4b
CRX004400	Cultivar	Northern China	Tof4b
CRX004401	Cultivar	Northern China	Tof4b
CRX004402	Cultivar	Northern China	Tof4b
CRX004404	Cultivar	Northern China	Tof4b
CRX004422	Cultivar	Northern China	Tof4b
CRX004423	Cultivar	Northern China	Tof4b
CRX004432	Cultivar	Northern China	Tof4b
CRX004434	Cultivar	Northern China	Tof4b
CRX004435	Cultivar	Northern China	Tof4b
CRX004443	Cultivar	Northern China	Tof4b
CRX004444	Cultivar	Northern China	Tof4b
CRX004445	Cultivar	Northern China	Tof4b
CRX004446	Cultivar	Northern China	Tof4b
CRX004447	Cultivar	Northern China	Tof4b
CRX004448	Cultivar	Northern China	Tof4b
CRX004449	Cultivar	Northern China	Tof4b
CRX004450	Cultivar	Northern China	Tof4b
CRX004451	Cultivar	Northern China	Tof4b
CRX004452	Cultivar	Northern China	Tof4b
CRX004453	Cultivar	Northern China	Tof4b
CRX004454	Cultivar	Northern China	Tof4b
CRX004455	Cultivar	Northern China	Tof4b
CRX004456	Cultivar	Northern China	Tof4b
CRX004457	Cultivar	Northern China	Tof4b
CRX004458	Cultivar	Northern China	Tof4b
CRX004459	Cultivar	Northern China	Tof4b
CRX004460	Cultivar	Northern China	Tof4b
CRX004461	Cultivar	Northern China	Tof4b
CRX004462	Cultivar	Northern China	Tof4b
CRX004463	Cultivar	Northern China	Tof4b
CRX004464	Cultivar	Northern China	Tof4b
CRX004465	Cultivar	Northern China	Tof4b
CRX004466	Cultivar	Northern China	Tof4b
CRX004467	Cultivar	Northern China	Tof4b
CRX004468	Cultivar	Northern China	Tof4b
CRX004469	Cultivar	Northern China	Tof4b
CRX004470	Cultivar	Northern China	Tof4b
CRX012815	Cultivar	Northern China	Tof4b
CRX012817	Cultivar	Northern China	Tof4b
CRX012819	Cultivar	Northern China	Tof4b
CRX012820	Cultivar	Northern China	Tof4b
CRX012821	Cultivar	Northern China	Tof4b
CRX012826	Cultivar	Northern China	Tof4b
CRX012827	Cultivar	Northern China	Tof4b
CRX012828	Cultivar	Northern China	Tof4b
CRX012829	Cultivar	Northern China	Tof4b
CRX012833	Cultivar	Northern China	Tof4b
CRX012872	Cultivar	Northern China	Tof4b
CRX012881	Cultivar	Northern China	Tof4b
CRX012883	Cultivar	Northern China	Tof4b
CRX012884	Cultivar	Northern China	Tof4b
CRX012885	Cultivar	Northern China	Tof4b
CRX012886	Cultivar	Northern China	Tof4b
CRX012887	Cultivar	Northern China	Tof4b
CRX012888	Cultivar	Northern China	Tof4b
CRX012889	Cultivar	Northern China	Tof4b
CRX012890	Cultivar	Northern China	Tof4b
CRX012891	Cultivar	Northern China	Tof4b
CRX012892	Cultivar	Northern China	Tof4b
CRX012893	Cultivar	Northern China	Tof4b
CRX012894	Cultivar	Northern China	Tof4b
CRX012895	Cultivar	Northern China	Tof4b
CRX012896	Cultivar	Northern China	Tof4b
CRX012899	Cultivar	Northern China	Tof4b
CRX012900	Cultivar	Northern China	Tof4b
CRX012901	Cultivar	Northern China	Tof4b
CRX012902	Cultivar	Northern China	Tof4b
CRX012903	Cultivar	Northern China	Tof4b
CRX012904	Cultivar	Northern China	Tof4b
CRX012905	Cultivar	Northern China	Tof4b
CRX012906	Cultivar	Northern China	Tof4b
CRX012907	Cultivar	Northern China	Tof4b
CRX012908	Cultivar	Northern China	Tof4b
CRX012909	Cultivar	Northern China	Tof4b
CRX012910	Cultivar	Northern China	Tof4b
CRX012911	Cultivar	Northern China	Tof4b
CRX012912	Cultivar	Northern China	Tof4b
SK085	Cultivar	Northern China	tof4b-2
SK243	Cultivar	Northern China	tof4b-2
SK005	Cultivar	Northern China	tof4b-2
SK020	Cultivar	Northern China	tof4b-2
SK022	Cultivar	Northern China	tof4b-2
SK023	Cultivar	Northern China	tof4b-2
SK026	Cultivar	Northern China	tof4b-2
SK029	Cultivar	Northern China	tof4b-2
SK030	Cultivar	Northern China	tof4b-2
SK033	Cultivar	Northern China	tof4b-2
SK036	Cultivar	Northern China	tof4b-2
SK038	Cultivar	Northern China	tof4b-2
SK039	Cultivar	Northern China	tof4b-2
SK040	Cultivar	Northern China	tof4b-2
SK043	Cultivar	Northern China	tof4b-2
SK045	Cultivar	Northern China	tof4b-2
SK050	Cultivar	Northern China	tof4b-2
SK051	Cultivar	Northern China	tof4b-2
SK055	Cultivar	Northern China	tof4b-2
SK059	Cultivar	Northern China	tof4b-2
SK060	Cultivar	Northern China	tof4b-2
SK206	Cultivar	Northern China	tof4b-2
SK209	Cultivar	Northern China	tof4b-2
SK252	Cultivar	Northern China	tof4b-2
17K0117	Cultivar	Northern China	tof4b-2
17K0270	Cultivar	Northern China	tof4b-2
17K0674	Cultivar	Northern China	tof4b-2
17K0713	Cultivar	Northern China	tof4b-2
17K0728	Cultivar	Northern China	tof4b-2
17K0741	Cultivar	Northern China	tof4b-2
17K0808	Cultivar	Northern China	tof4b-2
17K0869	Cultivar	Northern China	tof4b-2
17K0895	Cultivar	Northern China	tof4b-2
17K0910	Cultivar	Northern China	tof4b-2
17K0918	Cultivar	Northern China	tof4b-2
17K1016	Cultivar	Northern China	tof4b-2
17K1019	Cultivar	Northern China	tof4b-2
17K1141	Cultivar	Northern China	tof4b-2
17K1179	Cultivar	Northern China	tof4b-2
17K2036	Cultivar	Northern China	tof4b-2
17k732	Cultivar	Northern China	tof4b-2
17K1768	Landrace	Northern China	NA
17K1776	Landrace	Northern China	NA
17K1788	Landrace	Northern China	NA
17K1789	Landrace	Northern China	NA
GDL060	Landrace	Northern China	NA
GDL105	Landrace	Northern China	NA
CRX003938	Landrace	Northern China	NA
CRX003939	Landrace	Northern China	NA
CRX003940	Landrace	Northern China	NA
CRX003946	Landrace	Northern China	NA
CRX003948	Landrace	Northern China	NA
CRX003950	Landrace	Northern China	NA
CRX003954	Landrace	Northern China	NA
CRX003964	Landrace	Northern China	NA
CRX003969	Landrace	Northern China	NA
CRX003974	Landrace	Northern China	NA
CRX004003	Landrace	Northern China	NA
CRX004005	Landrace	Northern China	NA
CRX004006	Landrace	Northern China	NA
CRX004007	Landrace	Northern China	NA
CRX004022	Landrace	Northern China	NA
CRX004025	Landrace	Northern China	NA
CRX004026	Landrace	Northern China	NA
CRX004028	Landrace	Northern China	NA
CRX004030	Landrace	Northern China	NA
CRX004031	Landrace	Northern China	NA
CRX004032	Landrace	Northern China	NA
CRX004037	Landrace	Northern China	NA
CRX004057	Landrace	Northern China	NA
CRX004058	Landrace	Northern China	NA
CRX004147	Landrace	Northern China	NA
CRX004149	Landrace	Northern China	NA
CRX004152	Landrace	Northern China	NA
CRX004220	Landrace	Northern China	NA
CRX004221	Landrace	Northern China	NA
CRX004222	Landrace	Northern China	NA
CRX004228	Landrace	Northern China	NA
CRX004229	Landrace	Northern China	NA
CRX004230	Landrace	Northern China	NA
CRX004231	Landrace	Northern China	NA
CRX004233	Landrace	Northern China	NA
CRX004234	Landrace	Northern China	NA
CRX004236	Landrace	Northern China	NA
CRX004240	Landrace	Northern China	NA
CRX004241	Landrace	Northern China	NA
CRX004262	Landrace	Northern China	NA
CRX004293	Landrace	Northern China	NA
CRX004294	Landrace	Northern China	NA
CRX004297	Landrace	Northern China	NA
CRX004301	Landrace	Northern China	NA
CRX004302	Landrace	Northern China	NA
CRX004305	Landrace	Northern China	NA
CRX004356	Landrace	Northern China	NA
CRX004358	Landrace	Northern China	NA
CRX004360	Landrace	Northern China	NA
CRX004362	Landrace	Northern China	NA
CRX004364	Landrace	Northern China	NA
CRX004365	Landrace	Northern China	NA
CRX004406	Landrace	Northern China	NA
CRX012675	Landrace	Northern China	NA
CRX012677	Landrace	Northern China	NA
CRX012681	Landrace	Northern China	NA
CRX012684	Landrace	Northern China	NA
CRX012695	Landrace	Northern China	NA
CRX012709	Landrace	Northern China	NA
CRX012711	Landrace	Northern China	NA
CRX012713	Landrace	Northern China	NA
CRX012732	Landrace	Northern China	NA
CRX012733	Landrace	Northern China	NA
CRX012751	Landrace	Northern China	NA
CRX012761	Landrace	Northern China	NA
CRX012794	Landrace	Northern China	NA
CRX012807	Landrace	Northern China	NA
17K1758	Landrace	Northern China	Tof4b
17K1767	Landrace	Northern China	Tof4b
17K1770	Landrace	Northern China	Tof4b
17K1777	Landrace	Northern China	Tof4b
17K1781	Landrace	Northern China	Tof4b
17K1782	Landrace	Northern China	Tof4b
17K1791	Landrace	Northern China	Tof4b
17K1793	Landrace	Northern China	Tof4b
17K1796	Landrace	Northern China	Tof4b
17K1797	Landrace	Northern China	Tof4b
17K1801	Landrace	Northern China	Tof4b
17K1802	Landrace	Northern China	Tof4b
17K1803	Landrace	Northern China	Tof4b
GDL002	Landrace	Northern China	Tof4b
GDL019	Landrace	Northern China	Tof4b
GDL033	Landrace	Northern China	Tof4b
GDL059	Landrace	Northern China	Tof4b
GDL076	Landrace	Northern China	Tof4b
GDL104	Landrace	Northern China	Tof4b
GDL133	Landrace	Northern China	Tof4b
GDL138	Landrace	Northern China	Tof4b
GDL143	Landrace	Northern China	Tof4b
GDL192	Landrace	Northern China	Tof4b
GDW030	Landrace	Northern China	Tof4b
GDW045	Landrace	Northern China	Tof4b
CRX003937	Landrace	Northern China	Tof4b
CRX003941	Landrace	Northern China	Tof4b
CRX003942	Landrace	Northern China	Tof4b
CRX003943	Landrace	Northern China	Tof4b
CRX003944	Landrace	Northern China	Tof4b
CRX003945	Landrace	Northern China	Tof4b
CRX003947	Landrace	Northern China	Tof4b
CRX003949	Landrace	Northern China	Tof4b
CRX003951	Landrace	Northern China	Tof4b
CRX003952	Landrace	Northern China	Tof4b
CRX003953	Landrace	Northern China	Tof4b
CRX003955	Landrace	Northern China	Tof4b
CRX003956	Landrace	Northern China	Tof4b
CRX003966	Landrace	Northern China	Tof4b
CRX003968	Landrace	Northern China	Tof4b
CRX003971	Landrace	Northern China	Tof4b
CRX003976	Landrace	Northern China	Tof4b
CRX003982	Landrace	Northern China	Tof4b
CRX004002	Landrace	Northern China	Tof4b
CRX004008	Landrace	Northern China	Tof4b
CRX004009	Landrace	Northern China	Tof4b
CRX004023	Landrace	Northern China	Tof4b
CRX004027	Landrace	Northern China	Tof4b
CRX004029	Landrace	Northern China	Tof4b
CRX004035	Landrace	Northern China	Tof4b
CRX004036	Landrace	Northern China	Tof4b
CRX004038	Landrace	Northern China	Tof4b
CRX004039	Landrace	Northern China	Tof4b
CRX004041	Landrace	Northern China	Tof4b
CRX004042	Landrace	Northern China	Tof4b
CRX004059	Landrace	Northern China	Tof4b
CRX004085	Landrace	Northern China	Tof4b
CRX004146	Landrace	Northern China	Tof4b
CRX004148	Landrace	Northern China	Tof4b
CRX004150	Landrace	Northern China	Tof4b
CRX004223	Landrace	Northern China	Tof4b
CRX004224	Landrace	Northern China	Tof4b
CRX004225	Landrace	Northern China	Tof4b
CRX004226	Landrace	Northern China	Tof4b
CRX004227	Landrace	Northern China	Tof4b
CRX004232	Landrace	Northern China	Tof4b
CRX004235	Landrace	Northern China	Tof4b
CRX004237	Landrace	Northern China	Tof4b
CRX004238	Landrace	Northern China	Tof4b
CRX004239	Landrace	Northern China	Tof4b
CRX004290	Landrace	Northern China	Tof4b
CRX004291	Landrace	Northern China	Tof4b
CRX004292	Landrace	Northern China	Tof4b
CRX004295	Landrace	Northern China	Tof4b
CRX004296	Landrace	Northern China	Tof4b
CRX004298	Landrace	Northern China	Tof4b
CRX004299	Landrace	Northern China	Tof4b
CRX004300	Landrace	Northern China	Tof4b
CRX004303	Landrace	Northern China	Tof4b
CRX004304	Landrace	Northern China	Tof4b
CRX004355	Landrace	Northern China	Tof4b
CRX004357	Landrace	Northern China	Tof4b
CRX004363	Landrace	Northern China	Tof4b
CRX004366	Landrace	Northern China	Tof4b
CRX004367	Landrace	Northern China	Tof4b
CRX004405	Landrace	Northern China	Tof4b
CRX004407	Landrace	Northern China	Tof4b
CRX004408	Landrace	Northern China	Tof4b
CRX004409	Landrace	Northern China	Tof4b
CRX004410	Landrace	Northern China	Tof4b
CRX004411	Landrace	Northern China	Tof4b
CRX012673	Landrace	Northern China	Tof4b
CRX012680	Landrace	Northern China	Tof4b
CRX012691	Landrace	Northern China	Tof4b
CRX012702	Landrace	Northern China	Tof4b
CRX012707	Landrace	Northern China	Tof4b
CRX012710	Landrace	Northern China	Tof4b
CRX012712	Landrace	Northern China	Tof4b
CRX012731	Landrace	Northern China	Tof4b
CRX012734	Landrace	Northern China	Tof4b
CRX012735	Landrace	Northern China	Tof4b
CRX012739	Landrace	Northern China	Tof4b
CRX012745	Landrace	Northern China	Tof4b
CRX012747	Landrace	Northern China	Tof4b
CRX012748	Landrace	Northern China	Tof4b
CRX012749	Landrace	Northern China	Tof4b
CRX012759	Landrace	Northern China	Tof4b
CRX012775	Landrace	Northern China	Tof4b
CRX012791	Landrace	Northern China	Tof4b
CRX012792	Landrace	Northern China	Tof4b
CRX012793	Landrace	Northern China	Tof4b
CRX012796	Landrace	Northern China	Tof4b
CRX012797	Landrace	Northern China	Tof4b
CRX012800	Landrace	Northern China	Tof4b
CRX012801	Landrace	Northern China	Tof4b
CRX012808	Landrace	Northern China	Tof4b
CRX012809	Landrace	Northern China	Tof4b
CRX012814	Landrace	Northern China	Tof4b
17K1749	Landrace	Northern China	tof4b-1
17K1753	Landrace	Northern China	tof4b-1
17K1762	Landrace	Northern China	tof4b-1
17K1763	Landrace	Northern China	tof4b-1
17K1764	Landrace	Northern China	tof4b-1
17K1787	Landrace	Northern China	tof4b-1
17K1790	Landrace	Northern China	tof4b-1
17K1794	Landrace	Northern China	tof4b-1
GDL056	Landrace	Northern China	tof4b-1
GDL058	Landrace	Northern China	tof4b-1
GDL062	Landrace	Northern China	tof4b-1
GDL064	Landrace	Northern China	tof4b-1
GDL124	Landrace	Northern China	tof4b-1
GDL160	Landrace	Northern China	tof4b-1
GDL195	Landrace	Northern China	tof4b-1
GDW003	Landrace	Northern China	tof4b-1
GDW032	Landrace	Northern China	tof4b-1
ZKW0003	Landrace	Northern China	tof4b-1
ZKW0004	Landrace	Northern China	tof4b-1
ZKW0183	Landrace	Northern China	tof4b-1
ZKW0199	Landrace	Northern China	tof4b-1
CRX004004	Landrace	Northern China	tof4b-1
CRX004024	Landrace	Northern China	tof4b-1
CRX004033	Landrace	Northern China	tof4b-1
CRX004034	Landrace	Northern China	tof4b-1
CRX004040	Landrace	Northern China	tof4b-1
CRX004151	Landrace	Northern China	tof4b-1
CRX004359	Landrace	Northern China	tof4b-1
CRX004361	Landrace	Northern China	tof4b-1
CRX012746	Landrace	Northern China	tof4b-1
92	Landrace	Northern China	tof4b-1
78	Landrace	Northern China	tof4b-1
105	Landrace	Northern China	tof4b-1
14	Landrace	Northern China	tof4b-1
17K1746	Landrace	Northern China	tof4b-1
17K1816	Landrace	Northern China	tof4b-1
17K1822	Landrace	Northern China	tof4b-1
17K1997	Landrace	Northern China	tof4b-1
GDC012	Landrace	Northern China	tof4b-1
CRX003957	Landrace	Northern China	tof4b-1
CRX003989	Landrace	Northern China	tof4b-1
CRX004387	Landrace	Northern China	tof4b-1
GDW001	Wild	Northern China	Tof4b
GDW014	Wild	Northern China	Tof4b
GDW018	Wild	Northern China	Tof4b
GDW037	Wild	Northern China	Tof4b
GDW039	Wild	Northern China	Tof4b
GDW041	Wild	Northern China	Tof4b
GDW049	Wild	Northern China	Tof4b
GDW051	Wild	Northern China	Tof4b
GDW053	Wild	Northern China	Tof4b
GDW054	Wild	Northern China	Tof4b
GDW056	Wild	Northern China	Tof4b
GDW066	Wild	Northern China	Tof4b
GDW068	Wild	Northern China	Tof4b
GDW069	Wild	Northern China	Tof4b
GDW072	Wild	Northern China	Tof4b
GDW073	Wild	Northern China	Tof4b
GDW079	Wild	Northern China	Tof4b
GDW080	Wild	Northern China	Tof4b
GDW086	Wild	Northern China	Tof4b
GDW104	Wild	Northern China	Tof4b
GDW112	Wild	Northern China	Tof4b
GDW113	Wild	Northern China	Tof4b
ZKW0002	Wild	Northern China	Tof4b
ZKW0006	Wild	Northern China	Tof4b
ZKW0008	Wild	Northern China	Tof4b
ZKW0010	Wild	Northern China	Tof4b
ZKW0016	Wild	Northern China	Tof4b
ZKW0017	Wild	Northern China	Tof4b
ZKW0022	Wild	Northern China	Tof4b
ZKW0025	Wild	Northern China	Tof4b
ZKW0028	Wild	Northern China	Tof4b
ZKW0029	Wild	Northern China	Tof4b
ZKW0032	Wild	Northern China	Tof4b
ZKW0033	Wild	Northern China	Tof4b
ZKW0035	Wild	Northern China	Tof4b
ZKW0042	Wild	Northern China	Tof4b
ZKW0044	Wild	Northern China	Tof4b
ZKW0045	Wild	Northern China	Tof4b
ZKW0048	Wild	Northern China	Tof4b
ZKW0049	Wild	Northern China	Tof4b
ZKW0052	Wild	Northern China	Tof4b
ZKW0054	Wild	Northern China	Tof4b
ZKW0064	Wild	Northern China	Tof4b
ZKW0067	Wild	Northern China	Tof4b
ZKW0068	Wild	Northern China	Tof4b
ZKW0071	Wild	Northern China	Tof4b
ZKW0073	Wild	Northern China	Tof4b
ZKW0074	Wild	Northern China	Tof4b
ZKW0076	Wild	Northern China	Tof4b
ZKW0079	Wild	Northern China	Tof4b
ZKW0080	Wild	Northern China	Tof4b
ZKW0081	Wild	Northern China	Tof4b
ZKW0082	Wild	Northern China	Tof4b
ZKW0083	Wild	Northern China	Tof4b
ZKW0084	Wild	Northern China	Tof4b
ZKW0085	Wild	Northern China	Tof4b
ZKW0086	Wild	Northern China	Tof4b
ZKW0087	Wild	Northern China	Tof4b
ZKW0089	Wild	Northern China	Tof4b
ZKW0093	Wild	Northern China	Tof4b
ZKW0094	Wild	Northern China	Tof4b
ZKW0097	Wild	Northern China	Tof4b
ZKW0099	Wild	Northern China	Tof4b
ZKW0101	Wild	Northern China	Tof4b
ZKW0103	Wild	Northern China	Tof4b
ZKW0104	Wild	Northern China	Tof4b
ZKW0110	Wild	Northern China	Tof4b
ZKW0112	Wild	Northern China	Tof4b
ZKW0113	Wild	Northern China	Tof4b
ZKW0114	Wild	Northern China	Tof4b
ZKW0115	Wild	Northern China	Tof4b
ZKW0117	Wild	Northern China	Tof4b
ZKW0119	Wild	Northern China	Tof4b
ZKW0120	Wild	Northern China	Tof4b
ZKW0121	Wild	Northern China	Tof4b
ZKW0126	Wild	Northern China	Tof4b
ZKW0128	Wild	Northern China	Tof4b
ZKW0131	Wild	Northern China	Tof4b
ZKW0132	Wild	Northern China	Tof4b
ZKW0135	Wild	Northern China	Tof4b
ZKW0138	Wild	Northern China	Tof4b
ZKW0139	Wild	Northern China	Tof4b
ZKW0140	Wild	Northern China	Tof4b
ZKW0143	Wild	Northern China	Tof4b
ZKW0144	Wild	Northern China	Tof4b
ZKW0146	Wild	Northern China	Tof4b
ZKW0147	Wild	Northern China	Tof4b
ZKW0148	Wild	Northern China	Tof4b
ZKW0149	Wild	Northern China	Tof4b
ZKW0154	Wild	Northern China	Tof4b
ZKW0155	Wild	Northern China	Tof4b
ZKW0161	Wild	Northern China	Tof4b
ZKW0162	Wild	Northern China	Tof4b
ZKW0163	Wild	Northern China	Tof4b
ZKW0164	Wild	Northern China	Tof4b
ZKW0169	Wild	Northern China	Tof4b
ZKW0170	Wild	Northern China	Tof4b
ZKW0171	Wild	Northern China	Tof4b
ZKW0172	Wild	Northern China	Tof4b
ZKW0173	Wild	Northern China	Tof4b
ZKW0174	Wild	Northern China	Tof4b
ZKW0176	Wild	Northern China	Tof4b
ZKW0177	Wild	Northern China	Tof4b
ZKW0182	Wild	Northern China	Tof4b
ZKW0188	Wild	Northern China	Tof4b
ZKW0190	Wild	Northern China	Tof4b
ZKW0191	Wild	Northern China	Tof4b
ZKW0194	Wild	Northern China	Tof4b
ZKW0195	Wild	Northern China	Tof4b
ZKW0197	Wild	Northern China	Tof4b
ZKW0198	Wild	Northern China	Tof4b
ZKW0200	Wild	Northern China	Tof4b
ZKW0201	Wild	Northern China	Tof4b
ZKW0204	Wild	Northern China	Tof4b
ZKW0205	Wild	Northern China	Tof4b
ZKW0206	Wild	Northern China	Tof4b
ZKW0207	Wild	Northern China	Tof4b
ZKW0216	Wild	Northern China	Tof4b
ZKW0218	Wild	Northern China	Tof4b
ZKW0220	Wild	Northern China	Tof4b
ZKW0225	Wild	Northern China	Tof4b
ZKW0230	Wild	Northern China	Tof4b
ZKW0234	Wild	Northern China	Tof4b
ZKW0237	Wild	Northern China	Tof4b
ZKW0238	Wild	Northern China	Tof4b
ZKW0240	Wild	Northern China	Tof4b
ZKW0248	Wild	Northern China	Tof4b
ZKW0249	Wild	Northern China	Tof4b
ZKW0254	Wild	Northern China	Tof4b
ZKW0255	Wild	Northern China	Tof4b
ZKW0256	Wild	Northern China	Tof4b
ZKW0257	Wild	Northern China	Tof4b
ZKW0258	Wild	Northern China	Tof4b
ZKW0260	Wild	Northern China	Tof4b
ZKW0261	Wild	Northern China	Tof4b
ZKW0263	Wild	Northern China	Tof4b
ZKW0265	Wild	Northern China	Tof4b
ZKW0266	Wild	Northern China	Tof4b
ZKW0269	Wild	Northern China	Tof4b
ZKW0271	Wild	Northern China	Tof4b
ZKW0272	Wild	Northern China	Tof4b
ZKW0274	Wild	Northern China	Tof4b
ZKW0278	Wild	Northern China	Tof4b
ZKW0279	Wild	Northern China	Tof4b
ZKW0280	Wild	Northern China	Tof4b
ZKW0283	Wild	Northern China	Tof4b
ZKW0286	Wild	Northern China	Tof4b
ZKW0288	Wild	Northern China	Tof4b
ZKW0289	Wild	Northern China	Tof4b
ZKW0290	Wild	Northern China	Tof4b
SRR1533166	Wild	Northern China	Tof4b
SRR1533173	Wild	Northern China	Tof4b
SRR1533178	Wild	Northern China	Tof4b
SRR1533181	Wild	Northern China	Tof4b
SRR1533186	Wild	Northern China	Tof4b
SRR1533188	Wild	Northern China	Tof4b
SRR1533192	Wild	Northern China	Tof4b
SRR1533193	Wild	Northern China	Tof4b
SRR1533198	Wild	Northern China	Tof4b
SRR1533202	Wild	Northern China	Tof4b
SRR1533204	Wild	Northern China	Tof4b
SRR1533205	Wild	Northern China	Tof4b
SRR1533206	Wild	Northern China	Tof4b
GDW025	Wild	Northern China	tof4b-1
GDW052	Wild	Northern China	tof4b-1
ZKW0005	Wild	Northern China	tof4b-1
ZKW0007	Wild	Northern China	tof4b-1
ZKW0009	Wild	Northern China	tof4b-1
ZKW0011	Wild	Northern China	tof4b-1
ZKW0012	Wild	Northern China	tof4b-1
ZKW0013	Wild	Northern China	tof4b-1
ZKW0014	Wild	Northern China	tof4b-1
ZKW0015	Wild	Northern China	tof4b-1
ZKW0018	Wild	Northern China	tof4b-1
ZKW0019	Wild	Northern China	tof4b-1
ZKW0020	Wild	Northern China	tof4b-1
ZKW0021	Wild	Northern China	tof4b-1
ZKW0023	Wild	Northern China	tof4b-1
ZKW0024	Wild	Northern China	tof4b-1
ZKW0026	Wild	Northern China	tof4b-1
ZKW0027	Wild	Northern China	tof4b-1
ZKW0030	Wild	Northern China	tof4b-1
ZKW0031	Wild	Northern China	tof4b-1
ZKW0034	Wild	Northern China	tof4b-1
ZKW0036	Wild	Northern China	tof4b-1
ZKW0037	Wild	Northern China	tof4b-1
ZKW0038	Wild	Northern China	tof4b-1
ZKW0039	Wild	Northern China	tof4b-1
ZKW0040	Wild	Northern China	tof4b-1
ZKW0041	Wild	Northern China	tof4b-1
ZKW0043	Wild	Northern China	tof4b-1
ZKW0046	Wild	Northern China	tof4b-1
ZKW0047	Wild	Northern China	tof4b-1
ZKW0050	Wild	Northern China	tof4b-1
ZKW0051	Wild	Northern China	tof4b-1
ZKW0053	Wild	Northern China	tof4b-1
ZKW0055	Wild	Northern China	tof4b-1
ZKW0056	Wild	Northern China	tof4b-1
ZKW0058	Wild	Northern China	tof4b-1
ZKW0059	Wild	Northern China	tof4b-1
ZKW0061	Wild	Northern China	tof4b-1
ZKW0062	Wild	Northern China	tof4b-1
ZKW0063	Wild	Northern China	tof4b-1
ZKW0065	Wild	Northern China	tof4b-1
ZKW0066	Wild	Northern China	tof4b-1
ZKW0069	Wild	Northern China	tof4b-1
ZKW0070	Wild	Northern China	tof4b-1
ZKW0075	Wild	Northern China	tof4b-1
ZKW0077	Wild	Northern China	tof4b-1
ZKW0078	Wild	Northern China	tof4b-1
ZKW0088	Wild	Northern China	tof4b-1
ZKW0090	Wild	Northern China	tof4b-1
ZKW0091	Wild	Northern China	tof4b-1
ZKW0092	Wild	Northern China	tof4b-1
ZKW0098	Wild	Northern China	tof4b-1
ZKW0100	Wild	Northern China	tof4b-1
ZKW0105	Wild	Northern China	tof4b-1
ZKW0106	Wild	Northern China	tof4b-1
ZKW0111	Wild	Northern China	tof4b-1
ZKW0116	Wild	Northern China	tof4b-1
ZKW0122	Wild	Northern China	tof4b-1
ZKW0123	Wild	Northern China	tof4b-1
ZKW0127	Wild	Northern China	tof4b-1
ZKW0134	Wild	Northern China	tof4b-1
ZKW0137	Wild	Northern China	tof4b-1
ZKW0141	Wild	Northern China	tof4b-1
ZKW0142	Wild	Northern China	tof4b-1
ZKW0145	Wild	Northern China	tof4b-1
ZKW0150	Wild	Northern China	tof4b-1
ZKW0151	Wild	Northern China	tof4b-1
ZKW0152	Wild	Northern China	tof4b-1
ZKW0153	Wild	Northern China	tof4b-1
ZKW0156	Wild	Northern China	tof4b-1
ZKW0157	Wild	Northern China	tof4b-1
ZKW0158	Wild	Northern China	tof4b-1
ZKW0159	Wild	Northern China	tof4b-1
ZKW0160	Wild	Northern China	tof4b-1
ZKW0165	Wild	Northern China	tof4b-1
ZKW0166	Wild	Northern China	tof4b-1
ZKW0167	Wild	Northern China	tof4b-1
ZKW0168	Wild	Northern China	tof4b-1
ZKW0175	Wild	Northern China	tof4b-1
ZKW0178	Wild	Northern China	tof4b-1
ZKW0179	Wild	Northern China	tof4b-1
ZKW0180	Wild	Northern China	tof4b-1
ZKW0181	Wild	Northern China	tof4b-1
ZKW0184	Wild	Northern China	tof4b-1
ZKW0185	Wild	Northern China	tof4b-1
ZKW0186	Wild	Northern China	tof4b-1
ZKW0187	Wild	Northern China	tof4b-1
ZKW0189	Wild	Northern China	tof4b-1
ZKW0192	Wild	Northern China	tof4b-1
ZKW0193	Wild	Northern China	tof4b-1
ZKW0196	Wild	Northern China	tof4b-1
ZKW0202	Wild	Northern China	tof4b-1
ZKW0203	Wild	Northern China	tof4b-1
ZKW0208	Wild	Northern China	tof4b-1
ZKW0209	Wild	Northern China	tof4b-1
ZKW0210	Wild	Northern China	tof4b-1
ZKW0211	Wild	Northern China	tof4b-1
ZKW0212	Wild	Northern China	tof4b-1
ZKW0213	Wild	Northern China	tof4b-1
ZKW0215	Wild	Northern China	tof4b-1
ZKW0217	Wild	Northern China	tof4b-1
ZKW0219	Wild	Northern China	tof4b-1
ZKW0221	Wild	Northern China	tof4b-1
ZKW0222	Wild	Northern China	tof4b-1
ZKW0223	Wild	Northern China	tof4b-1
ZKW0224	Wild	Northern China	tof4b-1
ZKW0226	Wild	Northern China	tof4b-1
ZKW0227	Wild	Northern China	tof4b-1
ZKW0228	Wild	Northern China	tof4b-1
ZKW0229	Wild	Northern China	tof4b-1
ZKW0231	Wild	Northern China	tof4b-1
ZKW0232	Wild	Northern China	tof4b-1
ZKW0233	Wild	Northern China	tof4b-1
ZKW0235	Wild	Northern China	tof4b-1
ZKW0236	Wild	Northern China	tof4b-1
ZKW0239	Wild	Northern China	tof4b-1
ZKW0241	Wild	Northern China	tof4b-1
ZKW0242	Wild	Northern China	tof4b-1
ZKW0243	Wild	Northern China	tof4b-1
ZKW0244	Wild	Northern China	tof4b-1
ZKW0245	Wild	Northern China	tof4b-1
ZKW0247	Wild	Northern China	tof4b-1
ZKW0250	Wild	Northern China	tof4b-1
ZKW0251	Wild	Northern China	tof4b-1
ZKW0252	Wild	Northern China	tof4b-1
ZKW0253	Wild	Northern China	tof4b-1
ZKW0262	Wild	Northern China	tof4b-1
ZKW0267	Wild	Northern China	tof4b-1
ZKW0268	Wild	Northern China	tof4b-1
ZKW0270	Wild	Northern China	tof4b-1
ZKW0273	Wild	Northern China	tof4b-1
ZKW0275	Wild	Northern China	tof4b-1
ZKW0277	Wild	Northern China	tof4b-1
ZKW0281	Wild	Northern China	tof4b-1
ZKW0282	Wild	Northern China	tof4b-1
ZKW0284	Wild	Northern China	tof4b-1
ZKW0285	Wild	Northern China	tof4b-1
ZKW0287	Wild	Northern China	tof4b-1
ZKW0291	Wild	Northern China	tof4b-1
ZKW0292	Wild	Northern China	tof4b-1
ZKW0293	Wild	Northern China	tof4b-1
ZKW0294	Wild	Northern China	tof4b-1
ZKW0295	Wild	Northern China	tof4b-1
SRR1533172	Wild	Northern China	tof4b-1
SRR1533197	Wild	Northern China	tof4b-1
GDW090	Wild	Northern China	tof4b-3
ZKW0001	Wild	Northern China	tof4b-3
ZKW0057	Wild	Northern China	tof4b-3
ZKW0060	Wild	Northern China	tof4b-3
ZKW0072	Wild	Northern China	tof4b-3
ZKW0095	Wild	Northern China	tof4b-3
ZKW0096	Wild	Northern China	tof4b-3
ZKW0102	Wild	Northern China	tof4b-3
ZKW0107	Wild	Northern China	tof4b-3
ZKW0108	Wild	Northern China	tof4b-3
ZKW0109	Wild	Northern China	tof4b-3
ZKW0118	Wild	Northern China	tof4b-3
ZKW0124	Wild	Northern China	tof4b-3
ZKW0125	Wild	Northern China	tof4b-3
ZKW0129	Wild	Northern China	tof4b-3
ZKW0130	Wild	Northern China	tof4b-3
ZKW0133	Wild	Northern China	tof4b-3
ZKW0136	Wild	Northern China	tof4b-3
ZKW0214	Wild	Northern China	tof4b-3
ZKW0246	Wild	Northern China	tof4b-3
ZKW0259	Wild	Northern China	tof4b-3
ZKW0264	Wild	Northern China	tof4b-3
ZKW0276	Wild	Northern China	tof4b-3
SRR1533175	Wild	Northern China	tof4b-3
SRR1533179	Wild	Northern China	tof4b-3
38	Cultivar	Northern China	NA
88	Cultivar	Northern China	NA
20	Cultivar	Northern China	NA
37	Cultivar	Northern China	NA
108	Cultivar	Northern China	NA
156	Cultivar	Northern China	NA
17K1884	Cultivar	Northern China	NA
17K1890	Cultivar	Northern China	NA
CRX003931	Cultivar	Northern China	NA
CRX003960	Cultivar	Northern China	NA
CRX003995	Cultivar	Northern China	NA
CRX003996	Cultivar	Northern China	NA
CRX003998	Cultivar	Northern China	NA
CRX004046	Cultivar	Northern China	NA
CRX004047	Cultivar	Northern China	NA
CRX004081	Cultivar	Northern China	NA
CRX004108	Cultivar	Northern China	NA
CRX004111	Cultivar	Northern China	NA
CRX004157	Cultivar	Northern China	NA
CRX004158	Cultivar	Northern China	NA
CRX004161	Cultivar	Northern China	NA
CRX004162	Cultivar	Northern China	NA
CRX004171	Cultivar	Northern China	NA
CRX004172	Cultivar	Northern China	NA
CRX004180	Cultivar	Northern China	NA
CRX004182	Cultivar	Northern China	NA
CRX004192	Cultivar	Northern China	NA
CRX004204	Cultivar	Northern China	NA
CRX004216	Cultivar	Northern China	NA
CRX004254	Cultivar	Northern China	NA
CRX012812	Cultivar	Northern China	NA
CRX012818	Cultivar	Northern China	NA
CRX012824	Cultivar	Northern China	NA
CRX012880	Cultivar	Northern China	NA
CRX012882	Cultivar	Northern China	NA
