# Supplementary material for: Subfunctionalisation and self-repression of duplicated E1 homologues finetunes soybean flowering and adaptation
Source: Nat Commun. 2024 Jul 23;15:6184. doi: 10.1038/s41467-024-50623-3 (PMC11263555; doi:10.1038/s41467-024-50623-3)
Supplement: Supplementary file 7 — Supplementary Data 4 [file 41467_2024_50623_MOESM7_ESM.xlsx]

## Sheet: Sheet1
Tof4b alleles of all accessions in this work
Accession	Type	Location	Tof4b allele
SRR1533164	Wild	China, Huanghuai	Tof4b
SRR1533170	Wild	China, Huanghuai	Tof4b
SRR1533183	Wild	China, Huanghuai	Tof4b
SRR1533211	Wild	China, Huanghuai	Tof4b
GDW002	Wild	China, Huanghuai	Tof4b
GDW004	Wild	China, Huanghuai	Tof4b
GDW007	Wild	China, Huanghuai	Tof4b
GDW008	Wild	China, Huanghuai	Tof4b
GDW010	Wild	China, Huanghuai	Tof4b
GDW012	Wild	China, Huanghuai	Tof4b
GDW013	Wild	China, Huanghuai	Tof4b
GDW015	Wild	China, Huanghuai	Tof4b
GDW017	Wild	China, Huanghuai	Tof4b
GDW021	Wild	China, Huanghuai	Tof4b
GDW022	Wild	China, Huanghuai	Tof4b
GDW029	Wild	China, Huanghuai	Tof4b
GDW033	Wild	China, Huanghuai	Tof4b
GDW034	Wild	China, Huanghuai	Tof4b
GDW035	Wild	China, Huanghuai	Tof4b
GDW038	Wild	China, Huanghuai	Tof4b
GDW042	Wild	China, Huanghuai	Tof4b
GDW043	Wild	China, Huanghuai	Tof4b
GDW044	Wild	China, Huanghuai	Tof4b
GDW046	Wild	China, Huanghuai	Tof4b
GDW048	Wild	China, Huanghuai	Tof4b
GDW058	Wild	China, Huanghuai	Tof4b
GDW060	Wild	China, Huanghuai	Tof4b
GDW062	Wild	China, Huanghuai	Tof4b
GDW064	Wild	China, Huanghuai	Tof4b
GDW071	Wild	China, Huanghuai	Tof4b
GDW074	Wild	China, Huanghuai	Tof4b
GDW075	Wild	China, Huanghuai	Tof4b
GDW077	Wild	China, Huanghuai	Tof4b
GDW078	Wild	China, Huanghuai	Tof4b
GDW091	Wild	China, Huanghuai	Tof4b
GDW093	Wild	China, Huanghuai	Tof4b
GDW094	Wild	China, Huanghuai	Tof4b
GDW095	Wild	China, Huanghuai	Tof4b
GDW101	Wild	China, Huanghuai	Tof4b
GDW102	Wild	China, Huanghuai	Tof4b
GDW103	Wild	China, Huanghuai	Tof4b
GDW106	Wild	China, Huanghuai	Tof4b
SRR1533167	Wild	Europe	Tof4b
SRR1533185	Wild	Europe	Tof4b
SRR1533190	Wild	Europe	Tof4b
SRR1533191	Wild	Europe	Tof4b
SRR1533203	Wild	Europe	Tof4b
WJ_14	Wild	Japan	Tof4b
WJ_35	Wild	Japan	Tof4b
WJ_55	Wild	Japan	Tof4b
WJ_81	Wild	Japan	Tof4b
WJ_96	Wild	Japan	Tof4b
WJ_97	Wild	Japan	Tof4b
SRR1533160	Wild	Japan	Tof4b
SRR1533161	Wild	Japan	Tof4b
SRR1533162	Wild	Japan	Tof4b
SRR1533169	Wild	Japan	Tof4b
SRR1533174	Wild	Japan	Tof4b
SRR1533180	Wild	Japan	Tof4b
SRR1533199	Wild	Japan	Tof4b
SRR1533207	Wild	Japan	Tof4b
WJ_1	Wild	Japan	Tof4b
WJ_10	Wild	Japan	Tof4b
WJ_100	Wild	Japan	Tof4b
WJ_101	Wild	Japan	Tof4b
WJ_102	Wild	Japan	Tof4b
WJ_103	Wild	Japan	Tof4b
WJ_104	Wild	Japan	Tof4b
WJ_105	Wild	Japan	Tof4b
WJ_106	Wild	Japan	Tof4b
WJ_11	Wild	Japan	Tof4b
WJ_12	Wild	Japan	Tof4b
WJ_13	Wild	Japan	Tof4b
WJ_15	Wild	Japan	Tof4b
WJ_16	Wild	Japan	Tof4b
WJ_17	Wild	Japan	Tof4b
WJ_18	Wild	Japan	Tof4b
WJ_19	Wild	Japan	Tof4b
WJ_2	Wild	Japan	Tof4b
WJ_20	Wild	Japan	Tof4b
WJ_21	Wild	Japan	Tof4b
WJ_22	Wild	Japan	Tof4b
WJ_23	Wild	Japan	Tof4b
WJ_24	Wild	Japan	Tof4b
WJ_25	Wild	Japan	Tof4b
WJ_26	Wild	Japan	Tof4b
WJ_27	Wild	Japan	Tof4b
WJ_28	Wild	Japan	Tof4b
WJ_29	Wild	Japan	Tof4b
WJ_3	Wild	Japan	Tof4b
WJ_30	Wild	Japan	Tof4b
WJ_31	Wild	Japan	Tof4b
WJ_32	Wild	Japan	Tof4b
WJ_33	Wild	Japan	Tof4b
WJ_34	Wild	Japan	Tof4b
WJ_36	Wild	Japan	Tof4b
WJ_37	Wild	Japan	Tof4b
WJ_38	Wild	Japan	Tof4b
WJ_39	Wild	Japan	Tof4b
WJ_40	Wild	Japan	Tof4b
WJ_41	Wild	Japan	Tof4b
WJ_42	Wild	Japan	Tof4b
WJ_43	Wild	Japan	Tof4b
WJ_44	Wild	Japan	Tof4b
WJ_45	Wild	Japan	Tof4b
WJ_46	Wild	Japan	Tof4b
WJ_47	Wild	Japan	Tof4b
WJ_48	Wild	Japan	Tof4b
WJ_49	Wild	Japan	Tof4b
WJ_5	Wild	Japan	Tof4b
WJ_50	Wild	Japan	Tof4b
WJ_51	Wild	Japan	Tof4b
WJ_52	Wild	Japan	Tof4b
WJ_53	Wild	Japan	Tof4b
WJ_54	Wild	Japan	Tof4b
WJ_56	Wild	Japan	Tof4b
WJ_58	Wild	Japan	Tof4b
WJ_59	Wild	Japan	Tof4b
WJ_6	Wild	Japan	Tof4b
WJ_60	Wild	Japan	Tof4b
WJ_61	Wild	Japan	Tof4b
WJ_62	Wild	Japan	Tof4b
WJ_63	Wild	Japan	Tof4b
WJ_64	Wild	Japan	Tof4b
WJ_65	Wild	Japan	Tof4b
WJ_66	Wild	Japan	Tof4b
WJ_67	Wild	Japan	Tof4b
WJ_68	Wild	Japan	Tof4b
WJ_69	Wild	Japan	Tof4b
WJ_7	Wild	Japan	Tof4b
WJ_70	Wild	Japan	Tof4b
WJ_71	Wild	Japan	Tof4b
WJ_72	Wild	Japan	Tof4b
WJ_73	Wild	Japan	Tof4b
WJ_74	Wild	Japan	Tof4b
WJ_75	Wild	Japan	Tof4b
WJ_76	Wild	Japan	Tof4b
WJ_77	Wild	Japan	Tof4b
WJ_78	Wild	Japan	Tof4b
WJ_79	Wild	Japan	Tof4b
WJ_8	Wild	Japan	Tof4b
WJ_80	Wild	Japan	Tof4b
WJ_82	Wild	Japan	Tof4b
WJ_83	Wild	Japan	Tof4b
WJ_84	Wild	Japan	Tof4b
WJ_85	Wild	Japan	Tof4b
WJ_86	Wild	Japan	Tof4b
WJ_87	Wild	Japan	Tof4b
WJ_88	Wild	Japan	Tof4b
WJ_89	Wild	Japan	Tof4b
WJ_9	Wild	Japan	Tof4b
WJ_90	Wild	Japan	Tof4b
WJ_91	Wild	Japan	Tof4b
WJ_92	Wild	Japan	Tof4b
WJ_93	Wild	Japan	Tof4b
WJ_94	Wild	Japan	Tof4b
WJ_95	Wild	Japan	Tof4b
WJ_98	Wild	Japan	Tof4b
WJ_99	Wild	Japan	Tof4b
WR_1	Wild	Koera	tof4b-1
WR_10	Wild	Koera	tof4b-1
WR_11	Wild	Koera	tof4b-1
WK_15	Wild	Korean Peninsula	Tof4b
WK_21	Wild	Korean Peninsula	Tof4b
WK_28	Wild	Korean Peninsula	Tof4b
WK_29	Wild	Korean Peninsula	Tof4b
WK_30	Wild	Korean Peninsula	Tof4b
WK_32	Wild	Korean Peninsula	Tof4b
WK_36	Wild	Korean Peninsula	Tof4b
WK_40	Wild	Korean Peninsula	Tof4b
WK_44	Wild	Korean Peninsula	Tof4b
WK_54	Wild	Korean Peninsula	Tof4b
WK_62	Wild	Korean Peninsula	Tof4b
WK_73	Wild	Korean Peninsula	Tof4b
WK_76	Wild	Korean Peninsula	Tof4b
SRR1533156	Wild	Korean Peninsula	Tof4b
SRR1533168	Wild	Korean Peninsula	Tof4b
SRR1533176	Wild	Korean Peninsula	Tof4b
SRR1533182	Wild	Korean Peninsula	Tof4b
SRR1533187	Wild	Korean Peninsula	Tof4b
SRR1533194	Wild	Korean Peninsula	Tof4b
SRR1533196	Wild	Korean Peninsula	Tof4b
WK_1	Wild	Korean Peninsula	Tof4b
WK_10	Wild	Korean Peninsula	Tof4b
WK_11	Wild	Korean Peninsula	Tof4b
WK_12	Wild	Korean Peninsula	Tof4b
WK_13	Wild	Korean Peninsula	Tof4b
WK_14	Wild	Korean Peninsula	Tof4b
WK_16	Wild	Korean Peninsula	Tof4b
WK_17	Wild	Korean Peninsula	Tof4b
WK_18	Wild	Korean Peninsula	Tof4b
WK_19	Wild	Korean Peninsula	Tof4b
WK_2	Wild	Korean Peninsula	Tof4b
WK_20	Wild	Korean Peninsula	Tof4b
WK_23	Wild	Korean Peninsula	Tof4b
WK_24	Wild	Korean Peninsula	Tof4b
WK_25	Wild	Korean Peninsula	Tof4b
WK_26	Wild	Korean Peninsula	Tof4b
WK_27	Wild	Korean Peninsula	Tof4b
WK_3	Wild	Korean Peninsula	Tof4b
WK_35	Wild	Korean Peninsula	Tof4b
WK_37	Wild	Korean Peninsula	Tof4b
WK_38	Wild	Korean Peninsula	Tof4b
WK_39	Wild	Korean Peninsula	Tof4b
WK_4	Wild	Korean Peninsula	Tof4b
WK_41	Wild	Korean Peninsula	Tof4b
WK_42	Wild	Korean Peninsula	Tof4b
WK_43	Wild	Korean Peninsula	Tof4b
WK_45	Wild	Korean Peninsula	Tof4b
WK_48	Wild	Korean Peninsula	Tof4b
WK_5	Wild	Korean Peninsula	Tof4b
WK_51	Wild	Korean Peninsula	Tof4b
WK_55	Wild	Korean Peninsula	Tof4b
WK_56	Wild	Korean Peninsula	Tof4b
WK_57	Wild	Korean Peninsula	Tof4b
WK_6	Wild	Korean Peninsula	Tof4b
WK_60	Wild	Korean Peninsula	Tof4b
WK_61	Wild	Korean Peninsula	Tof4b
WK_63	Wild	Korean Peninsula	Tof4b
WK_64	Wild	Korean Peninsula	Tof4b
WK_65	Wild	Korean Peninsula	Tof4b
WK_66	Wild	Korean Peninsula	Tof4b
WK_67	Wild	Korean Peninsula	Tof4b
WK_7	Wild	Korean Peninsula	Tof4b
WK_70	Wild	Korean Peninsula	Tof4b
WK_72	Wild	Korean Peninsula	Tof4b
WK_74	Wild	Korean Peninsula	Tof4b
WK_75	Wild	Korean Peninsula	Tof4b
WK_77	Wild	Korean Peninsula	Tof4b
WK_78	Wild	Korean Peninsula	Tof4b
WK_79	Wild	Korean Peninsula	Tof4b
WK_8	Wild	Korean Peninsula	Tof4b
WK_80	Wild	Korean Peninsula	Tof4b
WK_81	Wild	Korean Peninsula	Tof4b
WK_84	Wild	Korean Peninsula	Tof4b
WK_85	Wild	Korean Peninsula	Tof4b
WK_9	Wild	Korean Peninsula	Tof4b
WK_31	Wild	Korean Peninsula	tof4b-1
WK_47	Wild	Korean Peninsula	tof4b-1
WK_34	Wild	Korean Peninsula	tof4b-1
WK_46	Wild	Korean Peninsula	tof4b-1
WK_50	Wild	Korean Peninsula	tof4b-1
SRR1533152	Wild	NA	Tof4b
SRR1533154	Wild	NA	Tof4b
SRR1533210	Wild	NA	Tof4b
SRR1533212	Wild	NA	Tof4b
GDW027	Wild	NA	Tof4b
GDW031	Wild	NA	Tof4b
GDW040	Wild	NA	Tof4b
GDW115	Wild	NA	Tof4b
GDW117	Wild	NA	Tof4b
GDW118	Wild	NA	Tof4b
GDW119	Wild	NA	Tof4b
GDW120	Wild	NA	Tof4b
GDW121	Wild	NA	Tof4b
SRR1533153	Wild	NA	tof4b-1
SRR1533209	Wild	Northern America	tof4b-1
SRR1533166	Wild	Northern China	Tof4b
SRR1533173	Wild	Northern China	Tof4b
SRR1533178	Wild	Northern China	Tof4b
SRR1533181	Wild	Northern China	Tof4b
SRR1533186	Wild	Northern China	Tof4b
SRR1533188	Wild	Northern China	Tof4b
SRR1533192	Wild	Northern China	Tof4b
SRR1533193	Wild	Northern China	Tof4b
SRR1533198	Wild	Northern China	Tof4b
SRR1533202	Wild	Northern China	Tof4b
SRR1533204	Wild	Northern China	Tof4b
SRR1533205	Wild	Northern China	Tof4b
SRR1533206	Wild	Northern China	Tof4b
ZKW0002	Wild	Northern China	Tof4b
ZKW0006	Wild	Northern China	Tof4b
ZKW0008	Wild	Northern China	Tof4b
ZKW0010	Wild	Northern China	Tof4b
ZKW0016	Wild	Northern China	Tof4b
ZKW0017	Wild	Northern China	Tof4b
ZKW0022	Wild	Northern China	Tof4b
ZKW0025	Wild	Northern China	Tof4b
ZKW0028	Wild	Northern China	Tof4b
ZKW0029	Wild	Northern China	Tof4b
ZKW0032	Wild	Northern China	Tof4b
ZKW0033	Wild	Northern China	Tof4b
ZKW0035	Wild	Northern China	Tof4b
ZKW0042	Wild	Northern China	Tof4b
ZKW0044	Wild	Northern China	Tof4b
ZKW0045	Wild	Northern China	Tof4b
ZKW0048	Wild	Northern China	Tof4b
ZKW0049	Wild	Northern China	Tof4b
ZKW0052	Wild	Northern China	Tof4b
ZKW0054	Wild	Northern China	Tof4b
ZKW0064	Wild	Northern China	Tof4b
ZKW0067	Wild	Northern China	Tof4b
ZKW0068	Wild	Northern China	Tof4b
ZKW0071	Wild	Northern China	Tof4b
ZKW0073	Wild	Northern China	Tof4b
ZKW0074	Wild	Northern China	Tof4b
ZKW0076	Wild	Northern China	Tof4b
ZKW0079	Wild	Northern China	Tof4b
ZKW0080	Wild	Northern China	Tof4b
ZKW0081	Wild	Northern China	Tof4b
ZKW0082	Wild	Northern China	Tof4b
ZKW0083	Wild	Northern China	Tof4b
ZKW0084	Wild	Northern China	Tof4b
ZKW0085	Wild	Northern China	Tof4b
ZKW0086	Wild	Northern China	Tof4b
ZKW0087	Wild	Northern China	Tof4b
ZKW0089	Wild	Northern China	Tof4b
ZKW0093	Wild	Northern China	Tof4b
ZKW0094	Wild	Northern China	Tof4b
ZKW0097	Wild	Northern China	Tof4b
ZKW0099	Wild	Northern China	Tof4b
ZKW0101	Wild	Northern China	Tof4b
ZKW0103	Wild	Northern China	Tof4b
ZKW0104	Wild	Northern China	Tof4b
ZKW0110	Wild	Northern China	Tof4b
ZKW0112	Wild	Northern China	Tof4b
ZKW0113	Wild	Northern China	Tof4b
ZKW0114	Wild	Northern China	Tof4b
ZKW0115	Wild	Northern China	Tof4b
ZKW0117	Wild	Northern China	Tof4b
ZKW0119	Wild	Northern China	Tof4b
ZKW0120	Wild	Northern China	Tof4b
ZKW0121	Wild	Northern China	Tof4b
ZKW0126	Wild	Northern China	Tof4b
ZKW0128	Wild	Northern China	Tof4b
ZKW0131	Wild	Northern China	Tof4b
ZKW0132	Wild	Northern China	Tof4b
ZKW0135	Wild	Northern China	Tof4b
ZKW0138	Wild	Northern China	Tof4b
ZKW0139	Wild	Northern China	Tof4b
ZKW0140	Wild	Northern China	Tof4b
ZKW0143	Wild	Northern China	Tof4b
ZKW0144	Wild	Northern China	Tof4b
ZKW0146	Wild	Northern China	Tof4b
ZKW0147	Wild	Northern China	Tof4b
ZKW0148	Wild	Northern China	Tof4b
ZKW0149	Wild	Northern China	Tof4b
ZKW0154	Wild	Northern China	Tof4b
ZKW0155	Wild	Northern China	Tof4b
ZKW0161	Wild	Northern China	Tof4b
ZKW0162	Wild	Northern China	Tof4b
ZKW0163	Wild	Northern China	Tof4b
ZKW0164	Wild	Northern China	Tof4b
ZKW0169	Wild	Northern China	Tof4b
ZKW0170	Wild	Northern China	Tof4b
ZKW0171	Wild	Northern China	Tof4b
ZKW0172	Wild	Northern China	Tof4b
ZKW0173	Wild	Northern China	Tof4b
ZKW0174	Wild	Northern China	Tof4b
ZKW0176	Wild	Northern China	Tof4b
ZKW0177	Wild	Northern China	Tof4b
ZKW0182	Wild	Northern China	Tof4b
ZKW0188	Wild	Northern China	Tof4b
ZKW0190	Wild	Northern China	Tof4b
ZKW0191	Wild	Northern China	Tof4b
ZKW0194	Wild	Northern China	Tof4b
ZKW0195	Wild	Northern China	Tof4b
ZKW0197	Wild	Northern China	Tof4b
ZKW0198	Wild	Northern China	Tof4b
ZKW0200	Wild	Northern China	Tof4b
ZKW0201	Wild	Northern China	Tof4b
ZKW0204	Wild	Northern China	Tof4b
ZKW0205	Wild	Northern China	Tof4b
ZKW0206	Wild	Northern China	Tof4b
ZKW0207	Wild	Northern China	Tof4b
ZKW0216	Wild	Northern China	Tof4b
ZKW0218	Wild	Northern China	Tof4b
ZKW0220	Wild	Northern China	Tof4b
ZKW0225	Wild	Northern China	Tof4b
ZKW0230	Wild	Northern China	Tof4b
ZKW0234	Wild	Northern China	Tof4b
ZKW0237	Wild	Northern China	Tof4b
ZKW0238	Wild	Northern China	Tof4b
ZKW0240	Wild	Northern China	Tof4b
ZKW0248	Wild	Northern China	Tof4b
ZKW0249	Wild	Northern China	Tof4b
ZKW0254	Wild	Northern China	Tof4b
ZKW0255	Wild	Northern China	Tof4b
ZKW0256	Wild	Northern China	Tof4b
ZKW0257	Wild	Northern China	Tof4b
ZKW0258	Wild	Northern China	Tof4b
ZKW0260	Wild	Northern China	Tof4b
ZKW0261	Wild	Northern China	Tof4b
ZKW0263	Wild	Northern China	Tof4b
ZKW0265	Wild	Northern China	Tof4b
ZKW0266	Wild	Northern China	Tof4b
ZKW0269	Wild	Northern China	Tof4b
ZKW0271	Wild	Northern China	Tof4b
ZKW0272	Wild	Northern China	Tof4b
ZKW0274	Wild	Northern China	Tof4b
ZKW0278	Wild	Northern China	Tof4b
ZKW0279	Wild	Northern China	Tof4b
ZKW0280	Wild	Northern China	Tof4b
ZKW0283	Wild	Northern China	Tof4b
ZKW0286	Wild	Northern China	Tof4b
ZKW0288	Wild	Northern China	Tof4b
ZKW0289	Wild	Northern China	Tof4b
ZKW0290	Wild	Northern China	Tof4b
GDW001	Wild	Northern China	Tof4b
GDW014	Wild	Northern China	Tof4b
GDW018	Wild	Northern China	Tof4b
GDW019	Wild	Northern China	Tof4b
GDW020	Wild	Northern China	Tof4b
GDW023	Wild	Northern China	Tof4b
GDW036	Wild	Northern China	Tof4b
GDW037	Wild	Northern China	Tof4b
GDW039	Wild	Northern China	Tof4b
GDW041	Wild	Northern China	Tof4b
GDW047	Wild	Northern China	Tof4b
GDW049	Wild	Northern China	Tof4b
GDW050	Wild	Northern China	Tof4b
GDW051	Wild	Northern China	Tof4b
GDW053	Wild	Northern China	Tof4b
GDW054	Wild	Northern China	Tof4b
GDW056	Wild	Northern China	Tof4b
GDW057	Wild	Northern China	Tof4b
GDW066	Wild	Northern China	Tof4b
GDW067	Wild	Northern China	Tof4b
GDW068	Wild	Northern China	Tof4b
GDW069	Wild	Northern China	Tof4b
GDW072	Wild	Northern China	Tof4b
GDW073	Wild	Northern China	Tof4b
GDW079	Wild	Northern China	Tof4b
GDW080	Wild	Northern China	Tof4b
GDW082	Wild	Northern China	Tof4b
GDW083	Wild	Northern China	Tof4b
GDW086	Wild	Northern China	Tof4b
GDW087	Wild	Northern China	Tof4b
GDW088	Wild	Northern China	Tof4b
GDW100	Wild	Northern China	Tof4b
GDW104	Wild	Northern China	Tof4b
GDW112	Wild	Northern China	Tof4b
GDW113	Wild	Northern China	Tof4b
SRR1533172	Wild	Northern China	tof4b-1
SRR1533197	Wild	Northern China	tof4b-1
ZKW0005	Wild	Northern China	tof4b-1
ZKW0007	Wild	Northern China	tof4b-1
ZKW0009	Wild	Northern China	tof4b-1
ZKW0011	Wild	Northern China	tof4b-1
ZKW0012	Wild	Northern China	tof4b-1
ZKW0013	Wild	Northern China	tof4b-1
ZKW0014	Wild	Northern China	tof4b-1
ZKW0015	Wild	Northern China	tof4b-1
ZKW0018	Wild	Northern China	tof4b-1
ZKW0019	Wild	Northern China	tof4b-1
ZKW0020	Wild	Northern China	tof4b-1
ZKW0021	Wild	Northern China	tof4b-1
ZKW0023	Wild	Northern China	tof4b-1
ZKW0024	Wild	Northern China	tof4b-1
ZKW0026	Wild	Northern China	tof4b-1
ZKW0027	Wild	Northern China	tof4b-1
ZKW0030	Wild	Northern China	tof4b-1
ZKW0031	Wild	Northern China	tof4b-1
ZKW0034	Wild	Northern China	tof4b-1
ZKW0036	Wild	Northern China	tof4b-1
ZKW0037	Wild	Northern China	tof4b-1
ZKW0038	Wild	Northern China	tof4b-1
ZKW0039	Wild	Northern China	tof4b-1
ZKW0040	Wild	Northern China	tof4b-1
ZKW0041	Wild	Northern China	tof4b-1
ZKW0043	Wild	Northern China	tof4b-1
ZKW0046	Wild	Northern China	tof4b-1
ZKW0047	Wild	Northern China	tof4b-1
ZKW0050	Wild	Northern China	tof4b-1
ZKW0051	Wild	Northern China	tof4b-1
ZKW0053	Wild	Northern China	tof4b-1
ZKW0055	Wild	Northern China	tof4b-1
ZKW0056	Wild	Northern China	tof4b-1
ZKW0058	Wild	Northern China	tof4b-1
ZKW0059	Wild	Northern China	tof4b-1
ZKW0061	Wild	Northern China	tof4b-1
ZKW0062	Wild	Northern China	tof4b-1
ZKW0063	Wild	Northern China	tof4b-1
ZKW0065	Wild	Northern China	tof4b-1
ZKW0066	Wild	Northern China	tof4b-1
ZKW0069	Wild	Northern China	tof4b-1
ZKW0070	Wild	Northern China	tof4b-1
ZKW0075	Wild	Northern China	tof4b-1
ZKW0077	Wild	Northern China	tof4b-1
ZKW0078	Wild	Northern China	tof4b-1
ZKW0088	Wild	Northern China	tof4b-1
ZKW0090	Wild	Northern China	tof4b-1
ZKW0091	Wild	Northern China	tof4b-1
ZKW0092	Wild	Northern China	tof4b-1
ZKW0098	Wild	Northern China	tof4b-1
ZKW0100	Wild	Northern China	tof4b-1
ZKW0105	Wild	Northern China	tof4b-1
ZKW0106	Wild	Northern China	tof4b-1
ZKW0111	Wild	Northern China	tof4b-1
ZKW0116	Wild	Northern China	tof4b-1
ZKW0122	Wild	Northern China	tof4b-1
ZKW0123	Wild	Northern China	tof4b-1
ZKW0127	Wild	Northern China	tof4b-1
ZKW0134	Wild	Northern China	tof4b-1
ZKW0137	Wild	Northern China	tof4b-1
ZKW0141	Wild	Northern China	tof4b-1
ZKW0142	Wild	Northern China	tof4b-1
ZKW0145	Wild	Northern China	tof4b-1
ZKW0150	Wild	Northern China	tof4b-1
ZKW0151	Wild	Northern China	tof4b-1
ZKW0152	Wild	Northern China	tof4b-1
ZKW0153	Wild	Northern China	tof4b-1
ZKW0156	Wild	Northern China	tof4b-1
ZKW0157	Wild	Northern China	tof4b-1
ZKW0158	Wild	Northern China	tof4b-1
ZKW0159	Wild	Northern China	tof4b-1
ZKW0160	Wild	Northern China	tof4b-1
ZKW0165	Wild	Northern China	tof4b-1
ZKW0166	Wild	Northern China	tof4b-1
ZKW0167	Wild	Northern China	tof4b-1
ZKW0168	Wild	Northern China	tof4b-1
ZKW0175	Wild	Northern China	tof4b-1
ZKW0178	Wild	Northern China	tof4b-1
ZKW0179	Wild	Northern China	tof4b-1
ZKW0180	Wild	Northern China	tof4b-1
ZKW0181	Wild	Northern China	tof4b-1
ZKW0184	Wild	Northern China	tof4b-1
ZKW0185	Wild	Northern China	tof4b-1
ZKW0186	Wild	Northern China	tof4b-1
ZKW0187	Wild	Northern China	tof4b-1
ZKW0189	Wild	Northern China	tof4b-1
ZKW0192	Wild	Northern China	tof4b-1
ZKW0193	Wild	Northern China	tof4b-1
ZKW0196	Wild	Northern China	tof4b-1
ZKW0202	Wild	Northern China	tof4b-1
ZKW0203	Wild	Northern China	tof4b-1
ZKW0208	Wild	Northern China	tof4b-1
ZKW0209	Wild	Northern China	tof4b-1
ZKW0210	Wild	Northern China	tof4b-1
ZKW0211	Wild	Northern China	tof4b-1
ZKW0212	Wild	Northern China	tof4b-1
ZKW0213	Wild	Northern China	tof4b-1
ZKW0215	Wild	Northern China	tof4b-1
ZKW0217	Wild	Northern China	tof4b-1
ZKW0219	Wild	Northern China	tof4b-1
ZKW0221	Wild	Northern China	tof4b-1
ZKW0222	Wild	Northern China	tof4b-1
ZKW0223	Wild	Northern China	tof4b-1
ZKW0224	Wild	Northern China	tof4b-1
ZKW0226	Wild	Northern China	tof4b-1
ZKW0227	Wild	Northern China	tof4b-1
ZKW0228	Wild	Northern China	tof4b-1
ZKW0229	Wild	Northern China	tof4b-1
ZKW0231	Wild	Northern China	tof4b-1
ZKW0232	Wild	Northern China	tof4b-1
ZKW0233	Wild	Northern China	tof4b-1
ZKW0235	Wild	Northern China	tof4b-1
ZKW0236	Wild	Northern China	tof4b-1
ZKW0239	Wild	Northern China	tof4b-1
ZKW0241	Wild	Northern China	tof4b-1
ZKW0242	Wild	Northern China	tof4b-1
ZKW0243	Wild	Northern China	tof4b-1
ZKW0244	Wild	Northern China	tof4b-1
ZKW0245	Wild	Northern China	tof4b-1
ZKW0247	Wild	Northern China	tof4b-1
ZKW0250	Wild	Northern China	tof4b-1
ZKW0251	Wild	Northern China	tof4b-1
ZKW0252	Wild	Northern China	tof4b-1
ZKW0253	Wild	Northern China	tof4b-1
ZKW0262	Wild	Northern China	tof4b-1
ZKW0267	Wild	Northern China	tof4b-1
ZKW0268	Wild	Northern China	tof4b-1
ZKW0270	Wild	Northern China	tof4b-1
ZKW0273	Wild	Northern China	tof4b-1
ZKW0275	Wild	Northern China	tof4b-1
ZKW0277	Wild	Northern China	tof4b-1
ZKW0281	Wild	Northern China	tof4b-1
ZKW0282	Wild	Northern China	tof4b-1
ZKW0284	Wild	Northern China	tof4b-1
ZKW0285	Wild	Northern China	tof4b-1
ZKW0287	Wild	Northern China	tof4b-1
ZKW0291	Wild	Northern China	tof4b-1
ZKW0292	Wild	Northern China	tof4b-1
ZKW0293	Wild	Northern China	tof4b-1
ZKW0294	Wild	Northern China	tof4b-1
ZKW0295	Wild	Northern China	tof4b-1
GDW025	Wild	Northern China	tof4b-1
GDW052	Wild	Northern China	tof4b-1
GDW081	Wild	Northern China	tof4b-1
SRR1533175	Wild	Northern China	tof4b-3
SRR1533179	Wild	Northern China	tof4b-3
ZKW0001	Wild	Northern China	tof4b-3
ZKW0057	Wild	Northern China	tof4b-3
ZKW0060	Wild	Northern China	tof4b-3
ZKW0072	Wild	Northern China	tof4b-3
ZKW0095	Wild	Northern China	tof4b-3
ZKW0096	Wild	Northern China	tof4b-3
ZKW0102	Wild	Northern China	tof4b-3
ZKW0107	Wild	Northern China	tof4b-3
ZKW0108	Wild	Northern China	tof4b-3
ZKW0109	Wild	Northern China	tof4b-3
ZKW0118	Wild	Northern China	tof4b-3
ZKW0124	Wild	Northern China	tof4b-3
ZKW0125	Wild	Northern China	tof4b-3
ZKW0129	Wild	Northern China	tof4b-3
ZKW0130	Wild	Northern China	tof4b-3
ZKW0133	Wild	Northern China	tof4b-3
ZKW0136	Wild	Northern China	tof4b-3
ZKW0214	Wild	Northern China	tof4b-3
ZKW0246	Wild	Northern China	tof4b-3
ZKW0259	Wild	Northern China	tof4b-3
ZKW0264	Wild	Northern China	tof4b-3
ZKW0276	Wild	Northern China	tof4b-3
GDW090	Wild	Northern China	tof4b-3
WR_31	Wild	Russia	Tof4b
WR_40	Wild	Russia	Tof4b
WR_41	Wild	Russia	Tof4b
WR_14	Wild	Russia	Tof4b
WR_22	Wild	Russia	Tof4b
WR_26	Wild	Russia	Tof4b
WR_27	Wild	Russia	Tof4b
WR_28	Wild	Russia	Tof4b
WR_35	Wild	Russia	Tof4b
WR_36	Wild	Russia	Tof4b
WR_37	Wild	Russia	Tof4b
WR_38	Wild	Russia	Tof4b
WR_42	Wild	Russia	Tof4b
WR_8	Wild	Russia	Tof4b
WR_21	Wild	Russia	tof4b-1
WR_29	Wild	Russia	tof4b-1
WR_32	Wild	Russia	tof4b-1
WR_3	Wild	Russia	tof4b-1
WR_4	Wild	Russia	tof4b-1
WR_5	Wild	Russia	tof4b-1
WR_6	Wild	Russia	tof4b-1
WR_7	Wild	Russia	tof4b-1
WR_9	Wild	Russia	tof4b-1
WR_12	Wild	Russia	tof4b-1
WR_13	Wild	Russia	tof4b-1
WR_15	Wild	Russia	tof4b-1
WR_16	Wild	Russia	tof4b-1
WR_17	Wild	Russia	tof4b-1
WR_19	Wild	Russia	tof4b-1
WR_20	Wild	Russia	tof4b-1
WR_23	Wild	Russia	tof4b-1
WR_24	Wild	Russia	tof4b-1
WR_30	Wild	Russia	tof4b-1
WR_34	Wild	Russia	tof4b-1
SDW_100	Wild	Southern China	Tof4b
SDW_104	Wild	Southern China	Tof4b
SDW_106	Wild	Southern China	Tof4b
SDW_107	Wild	Southern China	Tof4b
SDW_108	Wild	Southern China	Tof4b
SDW_109	Wild	Southern China	Tof4b
SDW_110	Wild	Southern China	Tof4b
SDW_111	Wild	Southern China	Tof4b
SDW_112	Wild	Southern China	Tof4b
SDW_113	Wild	Southern China	Tof4b
SDW_114	Wild	Southern China	Tof4b
SDW_123	Wild	Southern China	Tof4b
SDW_150	Wild	Southern China	Tof4b
SDW_43	Wild	Southern China	Tof4b
SDW_57	Wild	Southern China	Tof4b
SDW_74	Wild	Southern China	Tof4b
SDW_75	Wild	Southern China	Tof4b
SDW_99	Wild	Southern China	Tof4b
SDW_9	Wild	Southern China	Tof4b
SRR1533155	Wild	Southern China	Tof4b
SRR1533157	Wild	Southern China	Tof4b
SRR1533158	Wild	Southern China	Tof4b
SRR1533159	Wild	Southern China	Tof4b
SRR1533163	Wild	Southern China	Tof4b
SRR1533165	Wild	Southern China	Tof4b
SRR1533171	Wild	Southern China	Tof4b
SRR1533177	Wild	Southern China	Tof4b
SRR1533184	Wild	Southern China	Tof4b
SRR1533189	Wild	Southern China	Tof4b
SRR1533195	Wild	Southern China	Tof4b
SRR1533200	Wild	Southern China	Tof4b
SRR1533201	Wild	Southern China	Tof4b
SRR1533208	Wild	Southern China	Tof4b
SRR1533213	Wild	Southern China	Tof4b
GDW028	Wild	Southern China	Tof4b
GDW061	Wild	Southern China	Tof4b
GDW070	Wild	Southern China	Tof4b
GDW096	Wild	Southern China	Tof4b
GDW098	Wild	Southern China	Tof4b
GDW099	Wild	Southern China	Tof4b
GDW105	Wild	Southern China	Tof4b
GDW107	Wild	Southern China	Tof4b
GDW108	Wild	Southern China	Tof4b
GDW109	Wild	Southern China	Tof4b
GDW111	Wild	Southern China	Tof4b
SDW_1	Wild	Southern China	Tof4b
SDW_10	Wild	Southern China	Tof4b
SDW_101	Wild	Southern China	Tof4b
SDW_102	Wild	Southern China	Tof4b
SDW_103	Wild	Southern China	Tof4b
SDW_105	Wild	Southern China	Tof4b
SDW_11	Wild	Southern China	Tof4b
SDW_115	Wild	Southern China	Tof4b
SDW_116	Wild	Southern China	Tof4b
SDW_117	Wild	Southern China	Tof4b
SDW_12	Wild	Southern China	Tof4b
SDW_120	Wild	Southern China	Tof4b
SDW_121	Wild	Southern China	Tof4b
SDW_122	Wild	Southern China	Tof4b
SDW_124	Wild	Southern China	Tof4b
SDW_125	Wild	Southern China	Tof4b
SDW_126	Wild	Southern China	Tof4b
SDW_127	Wild	Southern China	Tof4b
SDW_128	Wild	Southern China	Tof4b
SDW_129	Wild	Southern China	Tof4b
SDW_13	Wild	Southern China	Tof4b
SDW_130	Wild	Southern China	Tof4b
SDW_131	Wild	Southern China	Tof4b
SDW_132	Wild	Southern China	Tof4b
SDW_133	Wild	Southern China	Tof4b
SDW_134	Wild	Southern China	Tof4b
SDW_135	Wild	Southern China	Tof4b
SDW_136	Wild	Southern China	Tof4b
SDW_137	Wild	Southern China	Tof4b
SDW_138	Wild	Southern China	Tof4b
SDW_139	Wild	Southern China	Tof4b
SDW_14	Wild	Southern China	Tof4b
SDW_140	Wild	Southern China	Tof4b
SDW_141	Wild	Southern China	Tof4b
SDW_142	Wild	Southern China	Tof4b
SDW_143	Wild	Southern China	Tof4b
SDW_144	Wild	Southern China	Tof4b
SDW_145	Wild	Southern China	Tof4b
SDW_146	Wild	Southern China	Tof4b
SDW_147	Wild	Southern China	Tof4b
SDW_148	Wild	Southern China	Tof4b
SDW_149	Wild	Southern China	Tof4b
SDW_15	Wild	Southern China	Tof4b
SDW_151	Wild	Southern China	Tof4b
SDW_152	Wild	Southern China	Tof4b
SDW_153	Wild	Southern China	Tof4b
SDW_154	Wild	Southern China	Tof4b
SDW_155	Wild	Southern China	Tof4b
SDW_156	Wild	Southern China	Tof4b
SDW_157	Wild	Southern China	Tof4b
SDW_158	Wild	Southern China	Tof4b
SDW_159	Wild	Southern China	Tof4b
SDW_16	Wild	Southern China	Tof4b
SDW_160	Wild	Southern China	Tof4b
SDW_161	Wild	Southern China	Tof4b
SDW_162	Wild	Southern China	Tof4b
SDW_163	Wild	Southern China	Tof4b
SDW_164	Wild	Southern China	Tof4b
SDW_166	Wild	Southern China	Tof4b
SDW_168	Wild	Southern China	Tof4b
SDW_17	Wild	Southern China	Tof4b
SDW_170	Wild	Southern China	Tof4b
SDW_171	Wild	Southern China	Tof4b
SDW_172	Wild	Southern China	Tof4b
SDW_173	Wild	Southern China	Tof4b
SDW_174	Wild	Southern China	Tof4b
SDW_175	Wild	Southern China	Tof4b
SDW_176	Wild	Southern China	Tof4b
SDW_177	Wild	Southern China	Tof4b
SDW_178	Wild	Southern China	Tof4b
SDW_179	Wild	Southern China	Tof4b
SDW_18	Wild	Southern China	Tof4b
SDW_180	Wild	Southern China	Tof4b
SDW_181	Wild	Southern China	Tof4b
SDW_182	Wild	Southern China	Tof4b
SDW_183	Wild	Southern China	Tof4b
SDW_184	Wild	Southern China	Tof4b
SDW_186	Wild	Southern China	Tof4b
SDW_188	Wild	Southern China	Tof4b
SDW_189	Wild	Southern China	Tof4b
SDW_19	Wild	Southern China	Tof4b
SDW_190	Wild	Southern China	Tof4b
SDW_191	Wild	Southern China	Tof4b
SDW_192	Wild	Southern China	Tof4b
SDW_193	Wild	Southern China	Tof4b
SDW_194	Wild	Southern China	Tof4b
SDW_195	Wild	Southern China	Tof4b
SDW_196	Wild	Southern China	Tof4b
SDW_197	Wild	Southern China	Tof4b
SDW_198	Wild	Southern China	Tof4b
SDW_199	Wild	Southern China	Tof4b
SDW_2	Wild	Southern China	Tof4b
SDW_20	Wild	Southern China	Tof4b
SDW_200	Wild	Southern China	Tof4b
SDW_21	Wild	Southern China	Tof4b
SDW_22	Wild	Southern China	Tof4b
SDW_23	Wild	Southern China	Tof4b
SDW_24	Wild	Southern China	Tof4b
SDW_25	Wild	Southern China	Tof4b
SDW_26	Wild	Southern China	Tof4b
SDW_27	Wild	Southern China	Tof4b
SDW_28	Wild	Southern China	Tof4b
SDW_29	Wild	Southern China	Tof4b
SDW_3	Wild	Southern China	Tof4b
SDW_30	Wild	Southern China	Tof4b
SDW_31	Wild	Southern China	Tof4b
SDW_32	Wild	Southern China	Tof4b
SDW_33	Wild	Southern China	Tof4b
SDW_34	Wild	Southern China	Tof4b
SDW_35	Wild	Southern China	Tof4b
SDW_36	Wild	Southern China	Tof4b
SDW_37	Wild	Southern China	Tof4b
SDW_38	Wild	Southern China	Tof4b
SDW_39	Wild	Southern China	Tof4b
SDW_4	Wild	Southern China	Tof4b
SDW_40	Wild	Southern China	Tof4b
SDW_41	Wild	Southern China	Tof4b
SDW_42	Wild	Southern China	Tof4b
SDW_44	Wild	Southern China	Tof4b
SDW_45	Wild	Southern China	Tof4b
SDW_46	Wild	Southern China	Tof4b
SDW_47	Wild	Southern China	Tof4b
SDW_48	Wild	Southern China	Tof4b
SDW_49	Wild	Southern China	Tof4b
SDW_5	Wild	Southern China	Tof4b
SDW_50	Wild	Southern China	Tof4b
SDW_51	Wild	Southern China	Tof4b
SDW_52	Wild	Southern China	Tof4b
SDW_53	Wild	Southern China	Tof4b
SDW_54	Wild	Southern China	Tof4b
SDW_55	Wild	Southern China	Tof4b
SDW_56	Wild	Southern China	Tof4b
SDW_58	Wild	Southern China	Tof4b
SDW_59	Wild	Southern China	Tof4b
SDW_6	Wild	Southern China	Tof4b
SDW_60	Wild	Southern China	Tof4b
SDW_61	Wild	Southern China	Tof4b
SDW_62	Wild	Southern China	Tof4b
SDW_63	Wild	Southern China	Tof4b
SDW_64	Wild	Southern China	Tof4b
SDW_66	Wild	Southern China	Tof4b
SDW_67	Wild	Southern China	Tof4b
SDW_68	Wild	Southern China	Tof4b
SDW_69	Wild	Southern China	Tof4b
SDW_7	Wild	Southern China	Tof4b
SDW_70	Wild	Southern China	Tof4b
SDW_72	Wild	Southern China	Tof4b
SDW_73	Wild	Southern China	Tof4b
SDW_77	Wild	Southern China	Tof4b
SDW_78	Wild	Southern China	Tof4b
SDW_79	Wild	Southern China	Tof4b
SDW_8	Wild	Southern China	Tof4b
SDW_82	Wild	Southern China	Tof4b
SDW_83	Wild	Southern China	Tof4b
SDW_84	Wild	Southern China	Tof4b
SDW_85	Wild	Southern China	Tof4b
SDW_86	Wild	Southern China	Tof4b
SDW_87	Wild	Southern China	Tof4b
SDW_89	Wild	Southern China	Tof4b
SDW_90	Wild	Southern China	Tof4b
SDW_91	Wild	Southern China	Tof4b
SDW_92	Wild	Southern China	Tof4b
SDW_93	Wild	Southern China	Tof4b
SDW_94	Wild	Southern China	Tof4b
SDW_95	Wild	Southern China	Tof4b
SDW_96	Wild	Southern China	Tof4b
SDW_97	Wild	Southern China	Tof4b
SDW_98	Wild	Southern China	Tof4b
CRX012708	Landrace	China	Tof4b
CRX012754	Landrace	China	Tof4b
CRX012762	Landrace	China	Tof4b
CRX012763	Landrace	China	Tof4b
CRX012764	Landrace	China	Tof4b
CRX012770	Landrace	China	Tof4b
CRX012776	Landrace	China	Tof4b
CRX012783	Landrace	China	Tof4b
CRX012789	Landrace	China	Tof4b
GDH126	Landrace	China	Tof4b
GDH127	Landrace	China	Tof4b
GDH128	Landrace	China	Tof4b
GDH133	Landrace	China	Tof4b
GDH209	Landrace	China	Tof4b
GDH210	Landrace	China	Tof4b
GDH369	Landrace	China	Tof4b
GDH392	Landrace	China	Tof4b
GDH286	Landrace	China	tof4b-1
CRX003917	Landrace	China, Huanghuai	NA
CRX003919	Landrace	China, Huanghuai	NA
CRX003928	Landrace	China, Huanghuai	NA
CRX004066	Landrace	China, Huanghuai	NA
CRX004068	Landrace	China, Huanghuai	NA
CRX004070	Landrace	China, Huanghuai	NA
CRX004072	Landrace	China, Huanghuai	NA
CRX004073	Landrace	China, Huanghuai	NA
CRX004083	Landrace	China, Huanghuai	NA
CRX004120	Landrace	China, Huanghuai	NA
CRX004125	Landrace	China, Huanghuai	NA
CRX004128	Landrace	China, Huanghuai	NA
CRX004132	Landrace	China, Huanghuai	NA
CRX004138	Landrace	China, Huanghuai	NA
CRX004310	Landrace	China, Huanghuai	NA
CRX004313	Landrace	China, Huanghuai	NA
CRX004320	Landrace	China, Huanghuai	NA
CRX004324	Landrace	China, Huanghuai	NA
CRX004326	Landrace	China, Huanghuai	NA
CRX004330	Landrace	China, Huanghuai	NA
CRX004333	Landrace	China, Huanghuai	NA
CRX004335	Landrace	China, Huanghuai	NA
CRX004336	Landrace	China, Huanghuai	NA
CRX004339	Landrace	China, Huanghuai	NA
CRX004341	Landrace	China, Huanghuai	NA
CRX004343	Landrace	China, Huanghuai	NA
CRX004348	Landrace	China, Huanghuai	NA
CRX004349	Landrace	China, Huanghuai	NA
CRX012705	Landrace	China, Huanghuai	NA
CRX012730	Landrace	China, Huanghuai	NA
CRX012795	Landrace	China, Huanghuai	NA
CRX012813	Landrace	China, Huanghuai	NA
CRX003914	Landrace	China, Huanghuai	Tof4b
CRX003915	Landrace	China, Huanghuai	Tof4b
CRX003916	Landrace	China, Huanghuai	Tof4b
CRX003918	Landrace	China, Huanghuai	Tof4b
CRX003920	Landrace	China, Huanghuai	Tof4b
CRX003921	Landrace	China, Huanghuai	Tof4b
CRX003922	Landrace	China, Huanghuai	Tof4b
CRX003923	Landrace	China, Huanghuai	Tof4b
CRX003924	Landrace	China, Huanghuai	Tof4b
CRX003925	Landrace	China, Huanghuai	Tof4b
CRX003926	Landrace	China, Huanghuai	Tof4b
CRX003927	Landrace	China, Huanghuai	Tof4b
CRX003929	Landrace	China, Huanghuai	Tof4b
CRX003930	Landrace	China, Huanghuai	Tof4b
CRX004060	Landrace	China, Huanghuai	Tof4b
CRX004061	Landrace	China, Huanghuai	Tof4b
CRX004062	Landrace	China, Huanghuai	Tof4b
CRX004063	Landrace	China, Huanghuai	Tof4b
CRX004064	Landrace	China, Huanghuai	Tof4b
CRX004065	Landrace	China, Huanghuai	Tof4b
CRX004067	Landrace	China, Huanghuai	Tof4b
CRX004069	Landrace	China, Huanghuai	Tof4b
CRX004071	Landrace	China, Huanghuai	Tof4b
CRX004074	Landrace	China, Huanghuai	Tof4b
CRX004075	Landrace	China, Huanghuai	Tof4b
CRX004076	Landrace	China, Huanghuai	Tof4b
CRX004077	Landrace	China, Huanghuai	Tof4b
CRX004078	Landrace	China, Huanghuai	Tof4b
CRX004079	Landrace	China, Huanghuai	Tof4b
CRX004116	Landrace	China, Huanghuai	Tof4b
CRX004118	Landrace	China, Huanghuai	Tof4b
CRX004121	Landrace	China, Huanghuai	Tof4b
CRX004122	Landrace	China, Huanghuai	Tof4b
CRX004123	Landrace	China, Huanghuai	Tof4b
CRX004124	Landrace	China, Huanghuai	Tof4b
CRX004126	Landrace	China, Huanghuai	Tof4b
CRX004127	Landrace	China, Huanghuai	Tof4b
CRX004129	Landrace	China, Huanghuai	Tof4b
CRX004130	Landrace	China, Huanghuai	Tof4b
CRX004131	Landrace	China, Huanghuai	Tof4b
CRX004133	Landrace	China, Huanghuai	Tof4b
CRX004134	Landrace	China, Huanghuai	Tof4b
CRX004136	Landrace	China, Huanghuai	Tof4b
CRX004137	Landrace	China, Huanghuai	Tof4b
CRX004139	Landrace	China, Huanghuai	Tof4b
CRX004140	Landrace	China, Huanghuai	Tof4b
CRX004141	Landrace	China, Huanghuai	Tof4b
CRX004142	Landrace	China, Huanghuai	Tof4b
CRX004309	Landrace	China, Huanghuai	Tof4b
CRX004311	Landrace	China, Huanghuai	Tof4b
CRX004312	Landrace	China, Huanghuai	Tof4b
CRX004314	Landrace	China, Huanghuai	Tof4b
CRX004315	Landrace	China, Huanghuai	Tof4b
CRX004316	Landrace	China, Huanghuai	Tof4b
CRX004317	Landrace	China, Huanghuai	Tof4b
CRX004318	Landrace	China, Huanghuai	Tof4b
CRX004319	Landrace	China, Huanghuai	Tof4b
CRX004321	Landrace	China, Huanghuai	Tof4b
CRX004322	Landrace	China, Huanghuai	Tof4b
CRX004323	Landrace	China, Huanghuai	Tof4b
CRX004325	Landrace	China, Huanghuai	Tof4b
CRX004327	Landrace	China, Huanghuai	Tof4b
CRX004329	Landrace	China, Huanghuai	Tof4b
CRX004331	Landrace	China, Huanghuai	Tof4b
CRX004332	Landrace	China, Huanghuai	Tof4b
CRX004334	Landrace	China, Huanghuai	Tof4b
CRX004337	Landrace	China, Huanghuai	Tof4b
CRX004338	Landrace	China, Huanghuai	Tof4b
CRX004342	Landrace	China, Huanghuai	Tof4b
CRX004344	Landrace	China, Huanghuai	Tof4b
CRX004345	Landrace	China, Huanghuai	Tof4b
CRX004347	Landrace	China, Huanghuai	Tof4b
CRX004350	Landrace	China, Huanghuai	Tof4b
CRX012674	Landrace	China, Huanghuai	Tof4b
CRX012676	Landrace	China, Huanghuai	Tof4b
CRX012678	Landrace	China, Huanghuai	Tof4b
CRX012686	Landrace	China, Huanghuai	Tof4b
CRX012687	Landrace	China, Huanghuai	Tof4b
CRX012692	Landrace	China, Huanghuai	Tof4b
CRX012693	Landrace	China, Huanghuai	Tof4b
CRX012714	Landrace	China, Huanghuai	Tof4b
CRX012725	Landrace	China, Huanghuai	Tof4b
CRX012726	Landrace	China, Huanghuai	Tof4b
CRX012727	Landrace	China, Huanghuai	Tof4b
CRX012728	Landrace	China, Huanghuai	Tof4b
CRX012740	Landrace	China, Huanghuai	Tof4b
CRX012743	Landrace	China, Huanghuai	Tof4b
CRX012788	Landrace	China, Huanghuai	Tof4b
CRX012790	Landrace	China, Huanghuai	Tof4b
CRX012799	Landrace	China, Huanghuai	Tof4b
CRX012803	Landrace	China, Huanghuai	Tof4b
CRX012806	Landrace	China, Huanghuai	Tof4b
CRX012811	Landrace	China, Huanghuai	Tof4b
GDH061	Landrace	China, Huanghuai	Tof4b
GDH062	Landrace	China, Huanghuai	Tof4b
GDH064	Landrace	China, Huanghuai	Tof4b
GDH065	Landrace	China, Huanghuai	Tof4b
GDH066	Landrace	China, Huanghuai	Tof4b
GDH067	Landrace	China, Huanghuai	Tof4b
GDH068	Landrace	China, Huanghuai	Tof4b
GDH070	Landrace	China, Huanghuai	Tof4b
GDH083	Landrace	China, Huanghuai	Tof4b
GDH084	Landrace	China, Huanghuai	Tof4b
GDH095	Landrace	China, Huanghuai	Tof4b
GDH099	Landrace	China, Huanghuai	Tof4b
GDH102	Landrace	China, Huanghuai	Tof4b
GDH121	Landrace	China, Huanghuai	Tof4b
GDH123	Landrace	China, Huanghuai	Tof4b
GDH124	Landrace	China, Huanghuai	Tof4b
GDH131	Landrace	China, Huanghuai	Tof4b
GDH170	Landrace	China, Huanghuai	Tof4b
GDH171	Landrace	China, Huanghuai	Tof4b
GDH172	Landrace	China, Huanghuai	Tof4b
GDH173	Landrace	China, Huanghuai	Tof4b
GDH174	Landrace	China, Huanghuai	Tof4b
GDH176	Landrace	China, Huanghuai	Tof4b
GDH177-1	Landrace	China, Huanghuai	Tof4b
GDH178	Landrace	China, Huanghuai	Tof4b
GDH179	Landrace	China, Huanghuai	Tof4b
GDH188	Landrace	China, Huanghuai	Tof4b
GDH189	Landrace	China, Huanghuai	Tof4b
GDH190	Landrace	China, Huanghuai	Tof4b
GDH191	Landrace	China, Huanghuai	Tof4b
GDH192-1	Landrace	China, Huanghuai	Tof4b
GDH193	Landrace	China, Huanghuai	Tof4b
GDH194	Landrace	China, Huanghuai	Tof4b
GDH195	Landrace	China, Huanghuai	Tof4b
GDH239	Landrace	China, Huanghuai	Tof4b
GDH241	Landrace	China, Huanghuai	Tof4b
GDH242	Landrace	China, Huanghuai	Tof4b
GDH244	Landrace	China, Huanghuai	Tof4b
GDH245	Landrace	China, Huanghuai	Tof4b
GDH246	Landrace	China, Huanghuai	Tof4b
GDH258	Landrace	China, Huanghuai	Tof4b
GDH259	Landrace	China, Huanghuai	Tof4b
GDH260	Landrace	China, Huanghuai	Tof4b
GDH262	Landrace	China, Huanghuai	Tof4b
GDH285	Landrace	China, Huanghuai	Tof4b
GDH294	Landrace	China, Huanghuai	Tof4b
GDH296	Landrace	China, Huanghuai	Tof4b
GDH297	Landrace	China, Huanghuai	Tof4b
GDH348	Landrace	China, Huanghuai	Tof4b
GDH349	Landrace	China, Huanghuai	Tof4b
GDH351	Landrace	China, Huanghuai	Tof4b
GDH352	Landrace	China, Huanghuai	Tof4b
GDH354	Landrace	China, Huanghuai	Tof4b
GDH355	Landrace	China, Huanghuai	Tof4b
GDH357	Landrace	China, Huanghuai	Tof4b
GDH358	Landrace	China, Huanghuai	Tof4b
GDH359	Landrace	China, Huanghuai	Tof4b
GDH360	Landrace	China, Huanghuai	Tof4b
GDH362	Landrace	China, Huanghuai	Tof4b
GDH364	Landrace	China, Huanghuai	Tof4b
GDH365	Landrace	China, Huanghuai	Tof4b
GDL001	Landrace	China, Huanghuai	Tof4b
GDL004	Landrace	China, Huanghuai	Tof4b
GDL005	Landrace	China, Huanghuai	Tof4b
GDL006	Landrace	China, Huanghuai	Tof4b
GDL008	Landrace	China, Huanghuai	Tof4b
GDL010	Landrace	China, Huanghuai	Tof4b
GDL012	Landrace	China, Huanghuai	Tof4b
GDL013	Landrace	China, Huanghuai	Tof4b
GDL014	Landrace	China, Huanghuai	Tof4b
GDL017	Landrace	China, Huanghuai	Tof4b
GDL018	Landrace	China, Huanghuai	Tof4b
GDL021	Landrace	China, Huanghuai	Tof4b
GDL022	Landrace	China, Huanghuai	Tof4b
GDL028	Landrace	China, Huanghuai	Tof4b
GDL032	Landrace	China, Huanghuai	Tof4b
GDL036	Landrace	China, Huanghuai	Tof4b
GDL037	Landrace	China, Huanghuai	Tof4b
GDL039	Landrace	China, Huanghuai	Tof4b
GDL045	Landrace	China, Huanghuai	Tof4b
GDL055	Landrace	China, Huanghuai	Tof4b
GDL068	Landrace	China, Huanghuai	Tof4b
GDL070	Landrace	China, Huanghuai	Tof4b
GDL071	Landrace	China, Huanghuai	Tof4b
GDL073	Landrace	China, Huanghuai	Tof4b
GDL074	Landrace	China, Huanghuai	Tof4b
GDL079	Landrace	China, Huanghuai	Tof4b
GDL082	Landrace	China, Huanghuai	Tof4b
GDL085	Landrace	China, Huanghuai	Tof4b
GDL086	Landrace	China, Huanghuai	Tof4b
GDL088	Landrace	China, Huanghuai	Tof4b
GDL090	Landrace	China, Huanghuai	Tof4b
GDL095	Landrace	China, Huanghuai	Tof4b
GDL096	Landrace	China, Huanghuai	Tof4b
GDL097	Landrace	China, Huanghuai	Tof4b
GDL100	Landrace	China, Huanghuai	Tof4b
GDL102	Landrace	China, Huanghuai	Tof4b
GDL108	Landrace	China, Huanghuai	Tof4b
GDL110	Landrace	China, Huanghuai	Tof4b
GDL114	Landrace	China, Huanghuai	Tof4b
GDL115	Landrace	China, Huanghuai	Tof4b
GDL116	Landrace	China, Huanghuai	Tof4b
GDL117	Landrace	China, Huanghuai	Tof4b
GDL118	Landrace	China, Huanghuai	Tof4b
GDL120	Landrace	China, Huanghuai	Tof4b
GDL121	Landrace	China, Huanghuai	Tof4b
GDL127	Landrace	China, Huanghuai	Tof4b
GDL129	Landrace	China, Huanghuai	Tof4b
GDL131	Landrace	China, Huanghuai	Tof4b
GDL137	Landrace	China, Huanghuai	Tof4b
GDL141	Landrace	China, Huanghuai	Tof4b
GDL142	Landrace	China, Huanghuai	Tof4b
GDL145	Landrace	China, Huanghuai	Tof4b
GDL146	Landrace	China, Huanghuai	Tof4b
GDL148	Landrace	China, Huanghuai	Tof4b
GDL155	Landrace	China, Huanghuai	Tof4b
GDL161	Landrace	China, Huanghuai	Tof4b
GDL166	Landrace	China, Huanghuai	Tof4b
GDL167	Landrace	China, Huanghuai	Tof4b
GDL168	Landrace	China, Huanghuai	Tof4b
GDL169	Landrace	China, Huanghuai	Tof4b
GDL170	Landrace	China, Huanghuai	Tof4b
GDL172	Landrace	China, Huanghuai	Tof4b
GDL173	Landrace	China, Huanghuai	Tof4b
GDL174	Landrace	China, Huanghuai	Tof4b
GDL175	Landrace	China, Huanghuai	Tof4b
GDL176	Landrace	China, Huanghuai	Tof4b
GDL177	Landrace	China, Huanghuai	Tof4b
GDL178	Landrace	China, Huanghuai	Tof4b
GDL181	Landrace	China, Huanghuai	Tof4b
GDL182	Landrace	China, Huanghuai	Tof4b
GDL184	Landrace	China, Huanghuai	Tof4b
GDL187	Landrace	China, Huanghuai	Tof4b
GDL191	Landrace	China, Huanghuai	Tof4b
GDL197	Landrace	China, Huanghuai	Tof4b
GDL198	Landrace	China, Huanghuai	Tof4b
GDL200	Landrace	China, Huanghuai	Tof4b
GDL201	Landrace	China, Huanghuai	Tof4b
GDW005	Landrace	China, Huanghuai	Tof4b
GDW006	Landrace	China, Huanghuai	Tof4b
GDW009	Landrace	China, Huanghuai	Tof4b
GDW011	Landrace	China, Huanghuai	Tof4b
GDW055	Landrace	China, Huanghuai	Tof4b
GDW065	Landrace	China, Huanghuai	Tof4b
GDW089	Landrace	China, Huanghuai	Tof4b
SD299	Landrace	China, Huanghuai	Tof4b
SD300	Landrace	China, Huanghuai	Tof4b
CRX004117	Landrace	China, Huanghuai	tof4b-1
CRX004119	Landrace	China, Huanghuai	tof4b-1
CRX004135	Landrace	China, Huanghuai	tof4b-1
CRX004328	Landrace	China, Huanghuai	tof4b-1
CRX004340	Landrace	China, Huanghuai	tof4b-1
CRX004346	Landrace	China, Huanghuai	tof4b-1
GDH063	Landrace	China, Huanghuai	tof4b-1
GDH069	Landrace	China, Huanghuai	tof4b-1
GDH101	Landrace	China, Huanghuai	tof4b-1
GDH175	Landrace	China, Huanghuai	tof4b-1
GDH238	Landrace	China, Huanghuai	tof4b-1
GDH240	Landrace	China, Huanghuai	tof4b-1
GDH243	Landrace	China, Huanghuai	tof4b-1
GDH290	Landrace	China, Huanghuai	tof4b-1
GDH350	Landrace	China, Huanghuai	tof4b-1
GDH353	Landrace	China, Huanghuai	tof4b-1
GDH356	Landrace	China, Huanghuai	tof4b-1
GDH361	Landrace	China, Huanghuai	tof4b-1
GDH363	Landrace	China, Huanghuai	tof4b-1
GDL007	Landrace	China, Huanghuai	tof4b-1
GDL015	Landrace	China, Huanghuai	tof4b-1
GDL038	Landrace	China, Huanghuai	tof4b-1
GDL043	Landrace	China, Huanghuai	tof4b-1
GDL048	Landrace	China, Huanghuai	tof4b-1
GDL091	Landrace	China, Huanghuai	tof4b-1
GDL092	Landrace	China, Huanghuai	tof4b-1
GDL098	Landrace	China, Huanghuai	tof4b-1
GDL103	Landrace	China, Huanghuai	tof4b-1
GDL112	Landrace	China, Huanghuai	tof4b-1
GDL126	Landrace	China, Huanghuai	tof4b-1
GDL128	Landrace	China, Huanghuai	tof4b-1
GDL130	Landrace	China, Huanghuai	tof4b-1
GDL151	Landrace	China, Huanghuai	tof4b-1
GDL156	Landrace	China, Huanghuai	tof4b-1
GDL164	Landrace	China, Huanghuai	tof4b-1
GDW024	Landrace	China, Huanghuai	tof4b-1
GDW026	Landrace	China, Huanghuai	tof4b-1
GDW076	Landrace	China, Huanghuai	tof4b-1
CRX012765	Landrace	Europe	NA
CRX012787	Landrace	Europe	NA
CRX004477	Landrace	Europe	Tof4b
CRX012744	Landrace	Europe	Tof4b
SK019	Landrace	Europe	Tof4b
CRX004478	Landrace	Europe	tof4b-1
CRX012697	Landrace	Japan	NA
CRX003936	Landrace	Japan	Tof4b
CRX004278	Landrace	Japan	Tof4b
CRX004280	Landrace	Japan	Tof4b
CRX004289	Landrace	Japan	Tof4b
CRX012696	Landrace	Japan	Tof4b
CRX012698	Landrace	Japan	Tof4b
CRX012701	Landrace	Japan	Tof4b
CRX012721	Landrace	Japan	Tof4b
CRX012752	Landrace	Japan	Tof4b
CRX012758	Landrace	Japan	Tof4b
CRX012767	Landrace	Japan	Tof4b
CRX012769	Landrace	Japan	Tof4b
CRX012771	Landrace	Japan	Tof4b
CRX012772	Landrace	Japan	Tof4b
CRX012781	Landrace	Japan	Tof4b
CRX012782	Landrace	Japan	Tof4b
CRX012784	Landrace	Japan	Tof4b
GDH302	Landrace	Japan	Tof4b
GDL171	Landrace	Japan	Tof4b
GDH299	Landrace	Japan	tof4b-1
GDH339	Landrace	Japan	tof4b-1
CRX012694	Landrace	Korean Peninsula	NA
CRX004264	Landrace	Korean Peninsula	Tof4b
CRX012699	Landrace	Korean Peninsula	Tof4b
CRX012700	Landrace	Korean Peninsula	Tof4b
CRX012742	Landrace	Korean Peninsula	Tof4b
CRX012774	Landrace	Korean Peninsula	Tof4b
CRX012778	Landrace	Korean Peninsula	Tof4b
CRX012779	Landrace	Korean Peninsula	Tof4b
CRX012785	Landrace	Korean Peninsula	Tof4b
GDK025	Landrace	Korean Peninsula	Tof4b
GDK032	Landrace	Korean Peninsula	tof4b-1
GDK087	Landrace	Korean Peninsula	tof4b-1
GDK088	Landrace	Korean Peninsula	tof4b-1
GDH342	Landrace	NA	NA
GDL149	Landrace	NA	NA
GDW116	Landrace	NA	NA
GDH071	Landrace	NA	Tof4b
GDH073	Landrace	NA	Tof4b
GDH085	Landrace	NA	Tof4b
GDH104	Landrace	NA	Tof4b
GDH106-1	Landrace	NA	Tof4b
GDH118-1	Landrace	NA	Tof4b
GDH119-1	Landrace	NA	Tof4b
GDH293	Landrace	NA	Tof4b
GDH345	Landrace	NA	Tof4b
GDH368	Landrace	NA	Tof4b
GDH372	Landrace	NA	Tof4b
GDH373	Landrace	NA	Tof4b
GDH391	Landrace	NA	Tof4b
GDL087	Landrace	NA	Tof4b
GDL093	Landrace	NA	Tof4b
GDL094	Landrace	NA	Tof4b
GDL111	Landrace	NA	Tof4b
GDL122	Landrace	NA	Tof4b
GDL180	Landrace	NA	Tof4b
GDL193	Landrace	NA	Tof4b
GDL204	Landrace	NA	Tof4b
GDL206	Landrace	NA	Tof4b
GDL207	Landrace	NA	Tof4b
GDW059	Landrace	NA	Tof4b
GDW114	Landrace	NA	Tof4b
GDH075-1	Landrace	NA	tof4b-1
GDH096-1	Landrace	NA	tof4b-1
GDH332	Landrace	NA	tof4b-1
GDH333	Landrace	NA	tof4b-1
GDL053	Landrace	NA	tof4b-1
GDL054	Landrace	NA	tof4b-1
GDL109	Landrace	NA	tof4b-1
GDL123	Landrace	NA	tof4b-1
GDL150	Landrace	NA	tof4b-1
GDL205	Landrace	NA	tof4b-1
CRX004274	Landrace	Northern America	NA
CRX012753	Landrace	Northern America	NA
CRX012760	Landrace	Northern America	NA
CRX003984	Landrace	Northern America	Tof4b
CRX004082	Landrace	Northern America	Tof4b
CRX004215	Landrace	Northern America	Tof4b
CRX004248	Landrace	Northern America	Tof4b
CRX004265	Landrace	Northern America	Tof4b
CRX004266	Landrace	Northern America	Tof4b
CRX004267	Landrace	Northern America	Tof4b
CRX004268	Landrace	Northern America	Tof4b
CRX004269	Landrace	Northern America	Tof4b
CRX004270	Landrace	Northern America	Tof4b
CRX004271	Landrace	Northern America	Tof4b
CRX004272	Landrace	Northern America	Tof4b
CRX004273	Landrace	Northern America	Tof4b
CRX004277	Landrace	Northern America	Tof4b
CRX004279	Landrace	Northern America	Tof4b
SK062	Landrace	Northern America	Tof4b
GDH016	Landrace	Northern America	Tof4b
GDH219	Landrace	Northern America	Tof4b
GDH221	Landrace	Northern America	Tof4b
GDH225	Landrace	Northern America	Tof4b
GDL179	Landrace	Northern America	Tof4b
17K1730	Landrace	Northern America	Tof4b
17K1731	Landrace	Northern America	Tof4b
17K1734	Landrace	Northern America	Tof4b
17K1735	Landrace	Northern America	Tof4b
17K1736	Landrace	Northern America	Tof4b
17K1737	Landrace	Northern America	Tof4b
17K1738	Landrace	Northern America	Tof4b
17K1739	Landrace	Northern America	Tof4b
17K1740-1	Landrace	Northern America	Tof4b
GDH008	Landrace	Northern America	tof4b-1
GDH018	Landrace	Northern America	tof4b-1
CRX003939	Landrace	Northern China	NA
CRX003940	Landrace	Northern China	NA
CRX003946	Landrace	Northern China	NA
CRX003948	Landrace	Northern China	NA
CRX003950	Landrace	Northern China	NA
CRX003954	Landrace	Northern China	NA
CRX003964	Landrace	Northern China	NA
CRX003969	Landrace	Northern China	NA
CRX003974	Landrace	Northern China	NA
CRX004003	Landrace	Northern China	NA
CRX004005	Landrace	Northern China	NA
CRX004006	Landrace	Northern China	NA
CRX004007	Landrace	Northern China	NA
CRX004022	Landrace	Northern China	NA
CRX004025	Landrace	Northern China	NA
CRX004026	Landrace	Northern China	NA
CRX004028	Landrace	Northern China	NA
CRX004030	Landrace	Northern China	NA
CRX004031	Landrace	Northern China	NA
CRX004032	Landrace	Northern China	NA
CRX004037	Landrace	Northern China	NA
CRX004057	Landrace	Northern China	NA
CRX004058	Landrace	Northern China	NA
CRX004147	Landrace	Northern China	NA
CRX004149	Landrace	Northern China	NA
CRX004152	Landrace	Northern China	NA
CRX004220	Landrace	Northern China	NA
CRX004221	Landrace	Northern China	NA
CRX004222	Landrace	Northern China	NA
CRX004228	Landrace	Northern China	NA
CRX004229	Landrace	Northern China	NA
CRX004230	Landrace	Northern China	NA
CRX004231	Landrace	Northern China	NA
CRX004233	Landrace	Northern China	NA
CRX004234	Landrace	Northern China	NA
CRX004236	Landrace	Northern China	NA
CRX004240	Landrace	Northern China	NA
CRX004241	Landrace	Northern China	NA
CRX004262	Landrace	Northern China	NA
CRX004293	Landrace	Northern China	NA
CRX004297	Landrace	Northern China	NA
CRX004301	Landrace	Northern China	NA
CRX004305	Landrace	Northern China	NA
CRX004356	Landrace	Northern China	NA
CRX004358	Landrace	Northern China	NA
CRX004360	Landrace	Northern China	NA
CRX004362	Landrace	Northern China	NA
CRX004364	Landrace	Northern China	NA
CRX004365	Landrace	Northern China	NA
CRX004406	Landrace	Northern China	NA
CRX012675	Landrace	Northern China	NA
CRX012677	Landrace	Northern China	NA
CRX012681	Landrace	Northern China	NA
CRX012684	Landrace	Northern China	NA
CRX012695	Landrace	Northern China	NA
CRX012709	Landrace	Northern China	NA
CRX012711	Landrace	Northern China	NA
CRX012713	Landrace	Northern China	NA
CRX012732	Landrace	Northern China	NA
CRX012733	Landrace	Northern China	NA
CRX012751	Landrace	Northern China	NA
CRX012761	Landrace	Northern China	NA
CRX012794	Landrace	Northern China	NA
CRX012807	Landrace	Northern China	NA
GDH076	Landrace	Northern China	NA
GDH081	Landrace	Northern China	NA
GDL060	Landrace	Northern China	NA
GDL105	Landrace	Northern China	NA
17K1751	Landrace	Northern China	NA
17K1768	Landrace	Northern China	NA
17K1776	Landrace	Northern China	NA
17K1788	Landrace	Northern China	NA
17K1789	Landrace	Northern China	NA
17K1795	Landrace	Northern China	NA
CRX003937	Landrace	Northern China	Tof4b
CRX003938	Landrace	Northern China	Tof4b
CRX003941	Landrace	Northern China	Tof4b
CRX003942	Landrace	Northern China	Tof4b
CRX003943	Landrace	Northern China	Tof4b
CRX003944	Landrace	Northern China	Tof4b
CRX003945	Landrace	Northern China	Tof4b
CRX003947	Landrace	Northern China	Tof4b
CRX003949	Landrace	Northern China	Tof4b
CRX003951	Landrace	Northern China	Tof4b
CRX003952	Landrace	Northern China	Tof4b
CRX003953	Landrace	Northern China	Tof4b
CRX003955	Landrace	Northern China	Tof4b
CRX003956	Landrace	Northern China	Tof4b
CRX003966	Landrace	Northern China	Tof4b
CRX003968	Landrace	Northern China	Tof4b
CRX003971	Landrace	Northern China	Tof4b
CRX003976	Landrace	Northern China	Tof4b
CRX003982	Landrace	Northern China	Tof4b
CRX004002	Landrace	Northern China	Tof4b
CRX004008	Landrace	Northern China	Tof4b
CRX004009	Landrace	Northern China	Tof4b
CRX004023	Landrace	Northern China	Tof4b
CRX004027	Landrace	Northern China	Tof4b
CRX004029	Landrace	Northern China	Tof4b
CRX004035	Landrace	Northern China	Tof4b
CRX004036	Landrace	Northern China	Tof4b
CRX004038	Landrace	Northern China	Tof4b
CRX004039	Landrace	Northern China	Tof4b
CRX004041	Landrace	Northern China	Tof4b
CRX004042	Landrace	Northern China	Tof4b
CRX004059	Landrace	Northern China	Tof4b
CRX004085	Landrace	Northern China	Tof4b
CRX004146	Landrace	Northern China	Tof4b
CRX004148	Landrace	Northern China	Tof4b
CRX004150	Landrace	Northern China	Tof4b
CRX004223	Landrace	Northern China	Tof4b
CRX004224	Landrace	Northern China	Tof4b
CRX004225	Landrace	Northern China	Tof4b
CRX004226	Landrace	Northern China	Tof4b
CRX004227	Landrace	Northern China	Tof4b
CRX004232	Landrace	Northern China	Tof4b
CRX004235	Landrace	Northern China	Tof4b
CRX004237	Landrace	Northern China	Tof4b
CRX004238	Landrace	Northern China	Tof4b
CRX004239	Landrace	Northern China	Tof4b
CRX004290	Landrace	Northern China	Tof4b
CRX004291	Landrace	Northern China	Tof4b
CRX004292	Landrace	Northern China	Tof4b
CRX004294	Landrace	Northern China	Tof4b
CRX004295	Landrace	Northern China	Tof4b
CRX004296	Landrace	Northern China	Tof4b
CRX004298	Landrace	Northern China	Tof4b
CRX004299	Landrace	Northern China	Tof4b
CRX004300	Landrace	Northern China	Tof4b
CRX004302	Landrace	Northern China	Tof4b
CRX004303	Landrace	Northern China	Tof4b
CRX004304	Landrace	Northern China	Tof4b
CRX004355	Landrace	Northern China	Tof4b
CRX004357	Landrace	Northern China	Tof4b
CRX004363	Landrace	Northern China	Tof4b
CRX004366	Landrace	Northern China	Tof4b
CRX004367	Landrace	Northern China	Tof4b
CRX004405	Landrace	Northern China	Tof4b
CRX004407	Landrace	Northern China	Tof4b
CRX004408	Landrace	Northern China	Tof4b
CRX004409	Landrace	Northern China	Tof4b
CRX004410	Landrace	Northern China	Tof4b
CRX004411	Landrace	Northern China	Tof4b
CRX012673	Landrace	Northern China	Tof4b
CRX012680	Landrace	Northern China	Tof4b
CRX012691	Landrace	Northern China	Tof4b
CRX012702	Landrace	Northern China	Tof4b
CRX012707	Landrace	Northern China	Tof4b
CRX012710	Landrace	Northern China	Tof4b
CRX012712	Landrace	Northern China	Tof4b
CRX012731	Landrace	Northern China	Tof4b
CRX012734	Landrace	Northern China	Tof4b
CRX012735	Landrace	Northern China	Tof4b
CRX012739	Landrace	Northern China	Tof4b
CRX012745	Landrace	Northern China	Tof4b
CRX012747	Landrace	Northern China	Tof4b
CRX012748	Landrace	Northern China	Tof4b
CRX012749	Landrace	Northern China	Tof4b
CRX012759	Landrace	Northern China	Tof4b
CRX012775	Landrace	Northern China	Tof4b
CRX012791	Landrace	Northern China	Tof4b
CRX012792	Landrace	Northern China	Tof4b
CRX012793	Landrace	Northern China	Tof4b
CRX012796	Landrace	Northern China	Tof4b
CRX012797	Landrace	Northern China	Tof4b
CRX012800	Landrace	Northern China	Tof4b
CRX012801	Landrace	Northern China	Tof4b
CRX012808	Landrace	Northern China	Tof4b
CRX012809	Landrace	Northern China	Tof4b
CRX012814	Landrace	Northern China	Tof4b
GDH055	Landrace	Northern China	Tof4b
GDH056	Landrace	Northern China	Tof4b
GDH059	Landrace	Northern China	Tof4b
GDH060	Landrace	Northern China	Tof4b
GDH072	Landrace	Northern China	Tof4b
GDH080	Landrace	Northern China	Tof4b
GDH087	Landrace	Northern China	Tof4b
GDH088	Landrace	Northern China	Tof4b
GDH094	Landrace	Northern China	Tof4b
GDH100	Landrace	Northern China	Tof4b
GDH117-1	Landrace	Northern China	Tof4b
GDH183	Landrace	Northern China	Tof4b
GDH185	Landrace	Northern China	Tof4b
GDH186	Landrace	Northern China	Tof4b
GDH271	Landrace	Northern China	Tof4b
GDL002	Landrace	Northern China	Tof4b
GDL019	Landrace	Northern China	Tof4b
GDL025	Landrace	Northern China	Tof4b
GDL027	Landrace	Northern China	Tof4b
GDL031	Landrace	Northern China	Tof4b
GDL033	Landrace	Northern China	Tof4b
GDL047	Landrace	Northern China	Tof4b
GDL059	Landrace	Northern China	Tof4b
GDL061	Landrace	Northern China	Tof4b
GDL076	Landrace	Northern China	Tof4b
GDL104	Landrace	Northern China	Tof4b
GDL133	Landrace	Northern China	Tof4b
GDL138	Landrace	Northern China	Tof4b
GDL143	Landrace	Northern China	Tof4b
GDL189	Landrace	Northern China	Tof4b
GDL192	Landrace	Northern China	Tof4b
GDL196	Landrace	Northern China	Tof4b
GDW030	Landrace	Northern China	Tof4b
GDW045	Landrace	Northern China	Tof4b
GDW084	Landrace	Northern China	Tof4b
17K1752	Landrace	Northern China	Tof4b
17K1758	Landrace	Northern China	Tof4b
17K1767	Landrace	Northern China	Tof4b
17K1769	Landrace	Northern China	Tof4b
17K1770	Landrace	Northern China	Tof4b
17K1771	Landrace	Northern China	Tof4b
17K1772	Landrace	Northern China	Tof4b
17K1773	Landrace	Northern China	Tof4b
17K1775	Landrace	Northern China	Tof4b
17K1777	Landrace	Northern China	Tof4b
17K1781	Landrace	Northern China	Tof4b
17K1782	Landrace	Northern China	Tof4b
17K1786	Landrace	Northern China	Tof4b
17K1791	Landrace	Northern China	Tof4b
17K1793	Landrace	Northern China	Tof4b
17K1796	Landrace	Northern China	Tof4b
17K1797	Landrace	Northern China	Tof4b
17K1801	Landrace	Northern China	Tof4b
17K1802	Landrace	Northern China	Tof4b
17K1803	Landrace	Northern China	Tof4b
CRX004004	Landrace	Northern China	tof4b-1
CRX004024	Landrace	Northern China	tof4b-1
CRX004033	Landrace	Northern China	tof4b-1
CRX004034	Landrace	Northern China	tof4b-1
CRX004040	Landrace	Northern China	tof4b-1
CRX004151	Landrace	Northern China	tof4b-1
CRX004359	Landrace	Northern China	tof4b-1
CRX004361	Landrace	Northern China	tof4b-1
CRX012746	Landrace	Northern China	tof4b-1
GDH054	Landrace	Northern China	tof4b-1
GDH058	Landrace	Northern China	tof4b-1
GDH074	Landrace	Northern China	tof4b-1
GDH077	Landrace	Northern China	tof4b-1
GDH079	Landrace	Northern China	tof4b-1
GDH082	Landrace	Northern China	tof4b-1
GDH089	Landrace	Northern China	tof4b-1
GDH110	Landrace	Northern China	tof4b-1
GDH169	Landrace	Northern China	tof4b-1
GDH184	Landrace	Northern China	tof4b-1
GDH232	Landrace	Northern China	tof4b-1
GDH237	Landrace	Northern China	tof4b-1
GDH256	Landrace	Northern China	tof4b-1
GDH257	Landrace	Northern China	tof4b-1
GDH284	Landrace	Northern China	tof4b-1
GDH336	Landrace	Northern China	tof4b-1
ZKW0003	Landrace	Northern China	tof4b-1
ZKW0004	Landrace	Northern China	tof4b-1
ZKW0183	Landrace	Northern China	tof4b-1
ZKW0199	Landrace	Northern China	tof4b-1
GDL056	Landrace	Northern China	tof4b-1
GDL058	Landrace	Northern China	tof4b-1
GDL062	Landrace	Northern China	tof4b-1
GDL064	Landrace	Northern China	tof4b-1
GDL107	Landrace	Northern China	tof4b-1
GDL119	Landrace	Northern China	tof4b-1
GDL124	Landrace	Northern China	tof4b-1
GDL134	Landrace	Northern China	tof4b-1
GDL135	Landrace	Northern China	tof4b-1
GDL160	Landrace	Northern China	tof4b-1
GDL195	Landrace	Northern China	tof4b-1
GDW003	Landrace	Northern China	tof4b-1
GDW032	Landrace	Northern China	tof4b-1
17K1749	Landrace	Northern China	tof4b-1
17K1753	Landrace	Northern China	tof4b-1
17K1754	Landrace	Northern China	tof4b-1
17K1762	Landrace	Northern China	tof4b-1
17K1763	Landrace	Northern China	tof4b-1
17K1764	Landrace	Northern China	tof4b-1
17K1774	Landrace	Northern China	tof4b-1
17K1787	Landrace	Northern China	tof4b-1
17K1790	Landrace	Northern China	tof4b-1
17K1794	Landrace	Northern China	tof4b-1
CRX012729	Landrace	South Asia	Tof4b
CRX012737	Landrace	South Asia	Tof4b
CRX012738	Landrace	South Asia	Tof4b
CRX012780	Landrace	South Asia	Tof4b
TL01	Landrace	Southeast_Asia	Tof4b
TL03	Landrace	Southeast_Asia	Tof4b
TL04	Landrace	Southeast_Asia	Tof4b
TL06	Landrace	Southeast_Asia	Tof4b
ZK1768	Landrace	Southeast_Asia	Tof4b
ZK1769	Landrace	Southeast_Asia	Tof4b
CRX003975	Landrace	Southern China	NA
CRX004390	Landrace	Southern China	NA
CRX012679	Landrace	Southern China	NA
CRX012683	Landrace	Southern China	NA
CRX012690	Landrace	Southern China	NA
CRX012786	Landrace	Southern China	NA
CRX012802	Landrace	Southern China	NA
GDH248	Landrace	Southern China	NA
CRX003963	Landrace	Southern China	Tof4b
CRX003965	Landrace	Southern China	Tof4b
CRX003967	Landrace	Southern China	Tof4b
CRX003970	Landrace	Southern China	Tof4b
CRX003972	Landrace	Southern China	Tof4b
CRX003973	Landrace	Southern China	Tof4b
CRX003977	Landrace	Southern China	Tof4b
CRX003978	Landrace	Southern China	Tof4b
CRX003979	Landrace	Southern China	Tof4b
CRX003980	Landrace	Southern China	Tof4b
CRX003981	Landrace	Southern China	Tof4b
CRX003983	Landrace	Southern China	Tof4b
CRX004084	Landrace	Southern China	Tof4b
CRX004143	Landrace	Southern China	Tof4b
CRX004144	Landrace	Southern China	Tof4b
CRX004145	Landrace	Southern China	Tof4b
CRX004351	Landrace	Southern China	Tof4b
CRX004352	Landrace	Southern China	Tof4b
CRX004353	Landrace	Southern China	Tof4b
CRX004354	Landrace	Southern China	Tof4b
CRX004370	Landrace	Southern China	Tof4b
CRX004371	Landrace	Southern China	Tof4b
CRX004372	Landrace	Southern China	Tof4b
CRX004373	Landrace	Southern China	Tof4b
CRX004374	Landrace	Southern China	Tof4b
CRX004375	Landrace	Southern China	Tof4b
CRX004376	Landrace	Southern China	Tof4b
CRX004377	Landrace	Southern China	Tof4b
CRX004378	Landrace	Southern China	Tof4b
CRX004379	Landrace	Southern China	Tof4b
CRX004380	Landrace	Southern China	Tof4b
CRX004433	Landrace	Southern China	Tof4b
CRX012682	Landrace	Southern China	Tof4b
CRX012685	Landrace	Southern China	Tof4b
CRX012688	Landrace	Southern China	Tof4b
CRX012689	Landrace	Southern China	Tof4b
CRX012704	Landrace	Southern China	Tof4b
CRX012706	Landrace	Southern China	Tof4b
CRX012715	Landrace	Southern China	Tof4b
CRX012716	Landrace	Southern China	Tof4b
CRX012717	Landrace	Southern China	Tof4b
CRX012718	Landrace	Southern China	Tof4b
CRX012719	Landrace	Southern China	Tof4b
CRX012720	Landrace	Southern China	Tof4b
CRX012724	Landrace	Southern China	Tof4b
CRX012736	Landrace	Southern China	Tof4b
CRX012766	Landrace	Southern China	Tof4b
CRX012773	Landrace	Southern China	Tof4b
CRX012777	Landrace	Southern China	Tof4b
CRX012798	Landrace	Southern China	Tof4b
CRX012805	Landrace	Southern China	Tof4b
CRX012810	Landrace	Southern China	Tof4b
GDH180	Landrace	Southern China	Tof4b
GDH181	Landrace	Southern China	Tof4b
GDH182	Landrace	Southern China	Tof4b
GDH196	Landrace	Southern China	Tof4b
GDH198	Landrace	Southern China	Tof4b
GDH199	Landrace	Southern China	Tof4b
GDH200	Landrace	Southern China	Tof4b
GDH201	Landrace	Southern China	Tof4b
GDH202	Landrace	Southern China	Tof4b
GDH203	Landrace	Southern China	Tof4b
GDH205	Landrace	Southern China	Tof4b
GDH206	Landrace	Southern China	Tof4b
GDH207	Landrace	Southern China	Tof4b
GDH208	Landrace	Southern China	Tof4b
GDH247	Landrace	Southern China	Tof4b
GDH249	Landrace	Southern China	Tof4b
GDH250	Landrace	Southern China	Tof4b
GDH251	Landrace	Southern China	Tof4b
GDH252	Landrace	Southern China	Tof4b
GDH263	Landrace	Southern China	Tof4b
GDH264	Landrace	Southern China	Tof4b
GDH265	Landrace	Southern China	Tof4b
GDH266	Landrace	Southern China	Tof4b
GDL003	Landrace	Southern China	Tof4b
GDL009	Landrace	Southern China	Tof4b
GDL011	Landrace	Southern China	Tof4b
GDL016	Landrace	Southern China	Tof4b
GDL020	Landrace	Southern China	Tof4b
GDL023	Landrace	Southern China	Tof4b
GDL024	Landrace	Southern China	Tof4b
GDL026	Landrace	Southern China	Tof4b
GDL029	Landrace	Southern China	Tof4b
GDL030	Landrace	Southern China	Tof4b
GDL034	Landrace	Southern China	Tof4b
GDL035	Landrace	Southern China	Tof4b
GDL040	Landrace	Southern China	Tof4b
GDL041	Landrace	Southern China	Tof4b
GDL042	Landrace	Southern China	Tof4b
GDL044	Landrace	Southern China	Tof4b
GDL046	Landrace	Southern China	Tof4b
GDL049	Landrace	Southern China	Tof4b
GDL050	Landrace	Southern China	Tof4b
GDL051	Landrace	Southern China	Tof4b
GDL052	Landrace	Southern China	Tof4b
GDL057	Landrace	Southern China	Tof4b
GDL063	Landrace	Southern China	Tof4b
GDL065	Landrace	Southern China	Tof4b
GDL066	Landrace	Southern China	Tof4b
GDL067	Landrace	Southern China	Tof4b
GDL072	Landrace	Southern China	Tof4b
GDL075	Landrace	Southern China	Tof4b
GDL077	Landrace	Southern China	Tof4b
GDL078	Landrace	Southern China	Tof4b
GDL080	Landrace	Southern China	Tof4b
GDL081	Landrace	Southern China	Tof4b
GDL083	Landrace	Southern China	Tof4b
GDL084	Landrace	Southern China	Tof4b
GDL089	Landrace	Southern China	Tof4b
GDL099	Landrace	Southern China	Tof4b
GDL101	Landrace	Southern China	Tof4b
GDL113	Landrace	Southern China	Tof4b
GDL125	Landrace	Southern China	Tof4b
GDL136	Landrace	Southern China	Tof4b
GDL139	Landrace	Southern China	Tof4b
GDL140	Landrace	Southern China	Tof4b
GDL144	Landrace	Southern China	Tof4b
GDL152	Landrace	Southern China	Tof4b
GDL153	Landrace	Southern China	Tof4b
GDL154	Landrace	Southern China	Tof4b
GDL158	Landrace	Southern China	Tof4b
GDL162	Landrace	Southern China	Tof4b
GDL163	Landrace	Southern China	Tof4b
GDL165	Landrace	Southern China	Tof4b
GDL183	Landrace	Southern China	Tof4b
GDL185	Landrace	Southern China	Tof4b
GDL186	Landrace	Southern China	Tof4b
GDL188	Landrace	Southern China	Tof4b
GDL190	Landrace	Southern China	Tof4b
GDL194	Landrace	Southern China	Tof4b
GDL199	Landrace	Southern China	Tof4b
GDL202	Landrace	Southern China	Tof4b
GDL203	Landrace	Southern China	Tof4b
GDW063	Landrace	Southern China	Tof4b
GDW085	Landrace	Southern China	Tof4b
GDW092	Landrace	Southern China	Tof4b
GDW097	Landrace	Southern China	Tof4b
GDW110	Landrace	Southern China	Tof4b
SD163	Landrace	Southern China	Tof4b
SD173	Landrace	Southern China	Tof4b
SD174	Landrace	Southern China	Tof4b
SD177	Landrace	Southern China	Tof4b
SD196	Landrace	Southern China	Tof4b
SD197	Landrace	Southern China	Tof4b
SD198	Landrace	Southern China	Tof4b
sd206	Landrace	Southern China	Tof4b
SD207	Landrace	Southern China	Tof4b
SD208	Landrace	Southern China	Tof4b
SD211	Landrace	Southern China	Tof4b
SD217	Landrace	Southern China	Tof4b
SD219	Landrace	Southern China	Tof4b
YN02	Landrace	Southern China	Tof4b
YN03	Landrace	Southern China	Tof4b
YN04	Landrace	Southern China	Tof4b
YN05	Landrace	Southern China	Tof4b
YN08	Landrace	Southern China	Tof4b
YN09	Landrace	Southern China	Tof4b
YN10	Landrace	Southern China	Tof4b
YN13	Landrace	Southern China	Tof4b
YN14	Landrace	Southern China	Tof4b
YN16	Landrace	Southern China	Tof4b
YN17	Landrace	Southern China	Tof4b
YN18	Landrace	Southern China	Tof4b
YN19	Landrace	Southern China	Tof4b
YN20	Landrace	Southern China	Tof4b
YN21	Landrace	Southern China	Tof4b
YN22	Landrace	Southern China	Tof4b
YN23	Landrace	Southern China	Tof4b
YN24	Landrace	Southern China	Tof4b
YN25	Landrace	Southern China	Tof4b
YN26	Landrace	Southern China	Tof4b
YN27	Landrace	Southern China	Tof4b
YN28	Landrace	Southern China	Tof4b
YN29	Landrace	Southern China	Tof4b
YN30	Landrace	Southern China	Tof4b
YN31	Landrace	Southern China	Tof4b
YN32	Landrace	Southern China	Tof4b
YN33	Landrace	Southern China	Tof4b
YN37	Landrace	Southern China	Tof4b
YN38	Landrace	Southern China	Tof4b
YN39	Landrace	Southern China	Tof4b
YN40	Landrace	Southern China	Tof4b
YN41	Landrace	Southern China	Tof4b
YN42	Landrace	Southern China	Tof4b
YN43	Landrace	Southern China	Tof4b
YN47	Landrace	Southern China	Tof4b
YN49	Landrace	Southern China	Tof4b
YN52	Landrace	Southern China	Tof4b
YN53	Landrace	Southern China	Tof4b
YN54	Landrace	Southern China	Tof4b
YN55	Landrace	Southern China	Tof4b
YN56	Landrace	Southern China	Tof4b
YN58	Landrace	Southern China	Tof4b
YN60	Landrace	Southern China	Tof4b
ZK1771	Landrace	Southern China	Tof4b
ZK1772	Landrace	Southern China	Tof4b
SDW_167	Landrace	Southern China	Tof4b
SDW_169	Landrace	Southern China	Tof4b
SDW_185	Landrace	Southern China	Tof4b
SDW_187	Landrace	Southern China	Tof4b
GDH197	Landrace	Southern China	tof4b-1
GDH204	Landrace	Southern China	tof4b-1
GDL069	Landrace	Southern China	tof4b-1
GDL106	Landrace	Southern China	tof4b-1
GDL132	Landrace	Southern China	tof4b-1
GDL147	Landrace	Southern China	tof4b-1
GDL157	Landrace	Southern China	tof4b-1
GDL159	Landrace	Southern China	tof4b-1
GDW016	Landrace	Southern China	tof4b-1
SD168	Landrace	Southern China	tof4b-1
YN07	Landrace	Southern China	tof4b-1
CRX004261	Cultivar	Africa	Tof4b
ZK1814	Cultivar	Africa	Tof4b
ZK1815	Cultivar	Africa	Tof4b
ZK1860	Cultivar	Africa	Tof4b
ZK1861	Cultivar	Africa	Tof4b
ZK1862	Cultivar	Africa	Tof4b
SD222	Cultivar	Brazil	Tof4b
SD223	Cultivar	Brazil	Tof4b
SD224	Cultivar	Brazil	Tof4b
SD225	Cultivar	Brazil	Tof4b
SD226	Cultivar	Brazil	Tof4b
SD230	Cultivar	Brazil	Tof4b
SD231	Cultivar	Brazil	Tof4b
SD232	Cultivar	Brazil	Tof4b
SD233	Cultivar	Brazil	Tof4b
SD234	Cultivar	Brazil	Tof4b
SD235	Cultivar	Brazil	Tof4b
SD236	Cultivar	Brazil	Tof4b
SD237	Cultivar	Brazil	Tof4b
SD238	Cultivar	Brazil	Tof4b
SD239	Cultivar	Brazil	Tof4b
SD240	Cultivar	Brazil	Tof4b
SD242	Cultivar	Brazil	Tof4b
SD243	Cultivar	Brazil	Tof4b
SD244	Cultivar	Brazil	Tof4b
SD322	Cultivar	Brazil	Tof4b
SD323	Cultivar	Brazil	Tof4b
ZK1819	Cultivar	Brazil	Tof4b
ZK1820	Cultivar	Brazil	Tof4b
ZK1821	Cultivar	Brazil	Tof4b
ZK1834	Cultivar	Brazil	Tof4b
ZK1835	Cultivar	Brazil	Tof4b
ZK1838	Cultivar	Brazil	Tof4b
ZK1841	Cultivar	Brazil	Tof4b
ZK1842	Cultivar	Brazil	Tof4b
ZK1843	Cultivar	Brazil	Tof4b
ZK1844	Cultivar	Brazil	Tof4b
ZK1845	Cultivar	Brazil	Tof4b
ZK1846	Cultivar	Brazil	Tof4b
ZK1847	Cultivar	Brazil	Tof4b
ZK1848	Cultivar	Brazil	Tof4b
ZK1851	Cultivar	Brazil	Tof4b
ZK1854	Cultivar	Brazil	Tof4b
ZK1856	Cultivar	Brazil	Tof4b
ZK1857	Cultivar	Brazil	Tof4b
ZK1859	Cultivar	Brazil	Tof4b
ZK1888	Cultivar	Brazil	Tof4b
ZK1923	Cultivar	Brazil	Tof4b
ZK1926	Cultivar	Brazil	Tof4b
ZK1927	Cultivar	Brazil	Tof4b
ZK1928	Cultivar	Brazil	Tof4b
ZK1929	Cultivar	Brazil	Tof4b
ZK1930	Cultivar	Brazil	Tof4b
ZK1931	Cultivar	Brazil	Tof4b
ZK1932	Cultivar	Brazil	Tof4b
ZK1933	Cultivar	Brazil	Tof4b
ZK1935	Cultivar	Brazil	Tof4b
ZK1936	Cultivar	Brazil	Tof4b
ZK1937	Cultivar	Brazil	Tof4b
ZK1939	Cultivar	Brazil	Tof4b
ZK1940	Cultivar	Brazil	Tof4b
ZK1956	Cultivar	Brazil	Tof4b
ZK801	Cultivar	Brazil	Tof4b
SD227	Cultivar	Brazil	tof4b-1
SD228	Cultivar	Brazil	tof4b-1
SD229	Cultivar	Brazil	tof4b-1
SD241	Cultivar	Brazil	tof4b-1
ZK1818	Cultivar	Brazil	tof4b-1
ZK1839	Cultivar	Brazil	tof4b-1
ZK1840	Cultivar	Brazil	tof4b-1
ZK1849	Cultivar	Brazil	tof4b-1
ZK1850	Cultivar	Brazil	tof4b-1
ZK1852	Cultivar	Brazil	tof4b-1
ZK1853	Cultivar	Brazil	tof4b-1
ZK1855	Cultivar	Brazil	tof4b-1
ZK1938	Cultivar	Brazil	tof4b-1
ZK1941	Cultivar	Brazil	tof4b-1
ZK336	Cultivar	Brazil	tof4b-1
ZK786	Cultivar	Brazil	tof4b-1
ZK787	Cultivar	Brazil	tof4b-1
ZK800	Cultivar	Brazil	tof4b-1
SD221	Cultivar	Brazil, Goias	Tof4b
SK013	Cultivar	China	Tof4b
SK014	Cultivar	China	Tof4b
SK156	Cultivar	China	Tof4b
SK157	Cultivar	China	Tof4b
SK158	Cultivar	China	Tof4b
SK159	Cultivar	China	Tof4b
SK160	Cultivar	China	Tof4b
SK161	Cultivar	China	Tof4b
SK162	Cultivar	China	Tof4b
SK184	Cultivar	China	Tof4b
SK185	Cultivar	China	Tof4b
SK186	Cultivar	China	Tof4b
SK187	Cultivar	China	Tof4b
SK188	Cultivar	China	Tof4b
SK189	Cultivar	China	Tof4b
SK190	Cultivar	China	Tof4b
SK191	Cultivar	China	Tof4b
SK192	Cultivar	China	Tof4b
SK193	Cultivar	China	Tof4b
SK194	Cultivar	China	Tof4b
SK195	Cultivar	China	Tof4b
SK196	Cultivar	China	Tof4b
SK197	Cultivar	China	Tof4b
SK198	Cultivar	China	Tof4b
SK199	Cultivar	China	Tof4b
SK200	Cultivar	China	Tof4b
SK201	Cultivar	China	Tof4b
SK231	Cultivar	China	Tof4b
SK233	Cultivar	China	Tof4b
SK249	Cultivar	China	Tof4b
GDH129	Cultivar	China	Tof4b
GDH132	Cultivar	China	Tof4b
GDH134	Cultivar	China	Tof4b
GDH135	Cultivar	China	Tof4b
GDH136	Cultivar	China	Tof4b
GDH340	Cultivar	China	Tof4b
SK202	Cultivar	China	tof4b-1
SK248	Cultivar	China	tof4b-1
GDH304	Cultivar	China	tof4b-1
CRX003994	Cultivar	China, Huanghuai	NA
CRX004187	Cultivar	China, Huanghuai	NA
CRX004285	Cultivar	China, Huanghuai	NA
CRX004287	Cultivar	China, Huanghuai	NA
CRX012832	Cultivar	China, Huanghuai	NA
CRX012879	Cultivar	China, Huanghuai	NA
GDC011	Cultivar	China, Huanghuai	NA
GDC135	Cultivar	China, Huanghuai	NA
CRX004000	Cultivar	China, Huanghuai	Tof4b
CRX004001	Cultivar	China, Huanghuai	Tof4b
CRX004010	Cultivar	China, Huanghuai	Tof4b
CRX004014	Cultivar	China, Huanghuai	Tof4b
CRX004015	Cultivar	China, Huanghuai	Tof4b
CRX004020	Cultivar	China, Huanghuai	Tof4b
CRX004242	Cultivar	China, Huanghuai	Tof4b
CRX004247	Cultivar	China, Huanghuai	Tof4b
CRX004253	Cultivar	China, Huanghuai	Tof4b
CRX004256	Cultivar	China, Huanghuai	Tof4b
CRX004257	Cultivar	China, Huanghuai	Tof4b
CRX004258	Cultivar	China, Huanghuai	Tof4b
CRX004282	Cultivar	China, Huanghuai	Tof4b
CRX004283	Cultivar	China, Huanghuai	Tof4b
CRX004284	Cultivar	China, Huanghuai	Tof4b
CRX004286	Cultivar	China, Huanghuai	Tof4b
CRX004307	Cultivar	China, Huanghuai	Tof4b
CRX004308	Cultivar	China, Huanghuai	Tof4b
CRX004382	Cultivar	China, Huanghuai	Tof4b
CRX004396	Cultivar	China, Huanghuai	Tof4b
CRX004397	Cultivar	China, Huanghuai	Tof4b
CRX004398	Cultivar	China, Huanghuai	Tof4b
CRX004399	Cultivar	China, Huanghuai	Tof4b
CRX004403	Cultivar	China, Huanghuai	Tof4b
CRX004412	Cultivar	China, Huanghuai	Tof4b
CRX004413	Cultivar	China, Huanghuai	Tof4b
CRX004414	Cultivar	China, Huanghuai	Tof4b
CRX004415	Cultivar	China, Huanghuai	Tof4b
CRX004416	Cultivar	China, Huanghuai	Tof4b
CRX004417	Cultivar	China, Huanghuai	Tof4b
CRX004418	Cultivar	China, Huanghuai	Tof4b
CRX004419	Cultivar	China, Huanghuai	Tof4b
CRX004420	Cultivar	China, Huanghuai	Tof4b
CRX004421	Cultivar	China, Huanghuai	Tof4b
CRX004424	Cultivar	China, Huanghuai	Tof4b
CRX004425	Cultivar	China, Huanghuai	Tof4b
CRX004426	Cultivar	China, Huanghuai	Tof4b
CRX004427	Cultivar	China, Huanghuai	Tof4b
CRX004428	Cultivar	China, Huanghuai	Tof4b
CRX004429	Cultivar	China, Huanghuai	Tof4b
CRX004430	Cultivar	China, Huanghuai	Tof4b
CRX004431	Cultivar	China, Huanghuai	Tof4b
CRX004436	Cultivar	China, Huanghuai	Tof4b
CRX004437	Cultivar	China, Huanghuai	Tof4b
CRX004438	Cultivar	China, Huanghuai	Tof4b
CRX004439	Cultivar	China, Huanghuai	Tof4b
CRX004440	Cultivar	China, Huanghuai	Tof4b
CRX004441	Cultivar	China, Huanghuai	Tof4b
CRX004442	Cultivar	China, Huanghuai	Tof4b
CRX004471	Cultivar	China, Huanghuai	Tof4b
CRX004472	Cultivar	China, Huanghuai	Tof4b
CRX004473	Cultivar	China, Huanghuai	Tof4b
CRX004474	Cultivar	China, Huanghuai	Tof4b
CRX004475	Cultivar	China, Huanghuai	Tof4b
CRX004476	Cultivar	China, Huanghuai	Tof4b
CRX012816	Cultivar	China, Huanghuai	Tof4b
CRX012822	Cultivar	China, Huanghuai	Tof4b
CRX012823	Cultivar	China, Huanghuai	Tof4b
CRX012831	Cultivar	China, Huanghuai	Tof4b
CRX012878	Cultivar	China, Huanghuai	Tof4b
CRX012897	Cultivar	China, Huanghuai	Tof4b
GDH098	Cultivar	China, Huanghuai	Tof4b
GDH120-1	Cultivar	China, Huanghuai	Tof4b
GDH125	Cultivar	China, Huanghuai	Tof4b
GDH187	Cultivar	China, Huanghuai	Tof4b
GDH261	Cultivar	China, Huanghuai	Tof4b
GDH278	Cultivar	China, Huanghuai	Tof4b
GDH279	Cultivar	China, Huanghuai	Tof4b
GDH295	Cultivar	China, Huanghuai	Tof4b
[truncated: 1,923 more rows]
