# Supplementary material for: Subfunctionalisation and self-repression of duplicated E1 homologues finetunes soybean flowering and adaptation
Source: Nat Commun. 2024 Jul 23;15:6184. doi: 10.1038/s41467-024-50623-3 (PMC11263555; doi:10.1038/s41467-024-50623-3)
Supplement: Supplementary file 8 — Supplementary Data 5 [file 41467_2024_50623_MOESM8_ESM.xlsx]

## Sheet: Sheet1
Alleles of Tof4, Tof4b, E1, Tof12, and Tof5 of wild soybeans in high latitudes
Accession	Type	Location	Tof4	Tof4b	E1	Tof12	Tof5
GDW001	Wild	Northern ChiNA	Tof4	Tof4b	E1	NA	Tof5
GDW014	Wild	Northern ChiNA	Tof4	Tof4b	E1	TOF12	Tof5
GDW018	Wild	Northern ChiNA	Tof4	Tof4b	E1	TOF12	Tof5
GDW019	Wild	Northern ChiNA	Tof4	Tof4b	E1	TOF12	Tof5
GDW020	Wild	Northern ChiNA	Tof4	NA	E1	TOF12	NA
GDW023	Wild	Northern ChiNA	Tof4	NA	e1-wp	TOF12	tof5
GDW025	Wild	Northern ChiNA	Tof4	tof4b	E1	TOF12	Tof5
GDW036	Wild	Northern ChiNA	Tof4	Tof4b	E1	TOF12	tof5
GDW037	Wild	Northern ChiNA	Tof4	Tof4b	E1	TOF12	Tof5
GDW039	Wild	Northern ChiNA	Tof4	Tof4b	E1	TOF12	NA
GDW041	Wild	Northern ChiNA	Tof4	Tof4b	E1	TOF12	Tof5
GDW047	Wild	Northern ChiNA	Tof4	Tof4b	E1	TOF12	Tof5
GDW049	Wild	Northern ChiNA	Tof4	Tof4b	E1	TOF12	tof5
GDW050	Wild	Northern ChiNA	tof4	Tof4b	e1-wp	TOF12	Tof5
GDW051	Wild	Northern ChiNA	Tof4	Tof4b	E1	TOF12	Tof5
GDW052	Wild	Northern ChiNA	Tof4	tof4b	E1	TOF12	Tof5
GDW053	Wild	Northern ChiNA	Tof4	Tof4b	e1-wp	TOF12	Tof5
GDW054	Wild	Northern ChiNA	Tof4	Tof4b	E1	TOF12	NA
GDW056	Wild	Northern ChiNA	Tof4	Tof4b	E1	TOF12	tof5
GDW057	Wild	Northern ChiNA	Tof4	NA	E1	TOF12	Tof5
GDW066	Wild	Northern ChiNA	Tof4	Tof4b	E1	TOF12	tof5
GDW067	Wild	Northern ChiNA	Tof4	Tof4b	E1	tof12	tof5
GDW068	Wild	Northern ChiNA	Tof4	Tof4b	E1	TOF12	NA
GDW069	Wild	Northern ChiNA	Tof4	Tof4b	E1	TOF12	Tof5
GDW072	Wild	Northern ChiNA	Tof4	Tof4b	E1	TOF12	tof5
GDW073	Wild	Northern ChiNA	Tof4	Tof4b	e1-wp	TOF12	NA
GDW079	Wild	Northern ChiNA	Tof4	Tof4b	e1-wp	TOF12	Tof5
GDW080	Wild	Northern ChiNA	Tof4	Tof4b	e1-wp	TOF12	Tof5
GDW081	Wild	Northern ChiNA	tof4	tof4b	E1	TOF12	Tof5
GDW082	Wild	Northern ChiNA	tof4	Tof4b	E1	TOF12	NA
GDW083	Wild	Northern ChiNA	Tof4	Tof4b	E1	TOF12	Tof5
GDW086	Wild	Northern ChiNA	Tof4	Tof4b	e1-wp	TOF12	Tof5
GDW087	Wild	Northern ChiNA	Tof4	Tof4b	e1-wp	TOF12	Tof5
GDW088	Wild	Northern ChiNA	Tof4	Tof4b	E1	TOF12	Tof5
GDW090	Wild	Northern ChiNA	Tof4	NA	E1	TOF12	tof5
GDW096	Wild	ChiNA, South	Tof4	Tof4b	E1	TOF12	tof5
GDW099	Wild	ChiNA, South	Tof4	Tof4b	E1	TOF12	tof5
GDW100	Wild	Northern ChiNA	Tof4	Tof4b	e1-wp	TOF12	Tof5
GDW104	Wild	Northern ChiNA	Tof4	NA	E1	TOF12	tof5
GDW107	Wild	ChiNA, South	Tof4	Tof4b	E1	tof12	tof5
GDW108	Wild	ChiNA, South	Tof4	Tof4b	E1	TOF12	tof5
GDW112	Wild	Northern ChiNA	Tof4	Tof4b	E1	TOF12	tof5
GDW113	Wild	Northern ChiNA	Tof4	Tof4b	e1-wp	TOF12	Tof5
SRR1533155	Wild	ChiNA, South	Tof4	Tof4b	e1-wp	TOF12	Tof5
SRR1533156	Wild	Korean Peninsula	Tof4	Tof4b	E1	TOF12	tof5
SRR1533157	Wild	ChiNA, South	Tof4	Tof4b	e1-wp	TOF12	Tof5
SRR1533160	Wild	Japan	Tof4	Tof4b	E1	TOF12	tof5
SRR1533161	Wild	Japan	Tof4	Tof4b	E1	TOF12	Tof5
SRR1533162	Wild	Japan	Tof4	Tof4b	E1	TOF12	NA
SRR1533166	Wild	Northern ChiNA	tof4	Tof4b	E1	TOF12	tof5
SRR1533167	Wild	Europe	tof4	Tof4b	E1	NA	Tof5
SRR1533168	Wild	Korean Peninsula	Tof4	Tof4b	E1	TOF12	Tof5
SRR1533169	Wild	Japan	Tof4	Tof4b	E1	TOF12	NA
SRR1533172	Wild	Northern ChiNA	tof4	tof4b	e1-wp	TOF12	Tof5
SRR1533173	Wild	Northern ChiNA	tof4	Tof4b	E1	TOF12	tof5
SRR1533174	Wild	Japan	Tof4	Tof4b	E1	TOF12	Tof5
SRR1533175	Wild	Northern ChiNA	Tof4	Tof4b	e1-wp	TOF12	Tof5
SRR1533176	Wild	Korean Peninsula	tof4	Tof4b	E1	TOF12	tof5
SRR1533178	Wild	Northern ChiNA	Tof4	Tof4b	e1-wp	tof12	Tof5
SRR1533179	Wild	Northern ChiNA	Tof4	Tof4b	E1	TOF12	Tof5
SRR1533180	Wild	Japan	Tof4	Tof4b	E1	TOF12	Tof5
SRR1533181	Wild	Northern ChiNA	Tof4	Tof4b	e1-wp	tof12	Tof5
SRR1533182	Wild	Korean Peninsula	Tof4	Tof4b	E1	TOF12	Tof5
SRR1533185	Wild	Europe	Tof4	Tof4b	e1-wp	TOF12	Tof5
SRR1533186	Wild	Northern ChiNA	Tof4	Tof4b	E1	TOF12	Tof5
SRR1533187	Wild	Korean Peninsula	tof4	Tof4b	E1	TOF12	Tof5
SRR1533188	Wild	Northern ChiNA	Tof4	Tof4b	e1-wp	tof12	Tof5
SRR1533190	Wild	Europe	Tof4	Tof4b	e1-wp	TOF12	Tof5
SRR1533191	Wild	Europe	Tof4	NA	E1	NA	Tof5
SRR1533192	Wild	Northern ChiNA	Tof4	Tof4b	E1	TOF12	Tof5
SRR1533193	Wild	Northern ChiNA	Tof4	Tof4b	e1-wp	tof12	Tof5
SRR1533194	Wild	Korean Peninsula	Tof4	Tof4b	E1	TOF12	Tof5
SRR1533196	Wild	Korean Peninsula	Tof4	Tof4b	E1	TOF12	Tof5
SRR1533197	Wild	Northern ChiNA	tof4	tof4b	E1	TOF12	tof5
SRR1533198	Wild	Northern ChiNA	Tof4	Tof4b	e1-wp	TOF12	Tof5
SRR1533199	Wild	Japan	Tof4	Tof4b	E1	TOF12	Tof5
SRR1533202	Wild	Northern ChiNA	tof4	Tof4b	E1	TOF12	tof5
SRR1533203	Wild	Europe	tof4	NA	e1-wp	tof12	tof5
SRR1533204	Wild	Northern ChiNA	Tof4	Tof4b	E1	TOF12	Tof5
SRR1533205	Wild	Northern ChiNA	tof4	NA	E1	TOF12	tof5
SRR1533206	Wild	Northern ChiNA	Tof4	Tof4b	E1	TOF12	tof5
SRR1533207	Wild	Japan	Tof4	Tof4b	e1-wp	TOF12	Tof5
SRR1533209	Wild	Northern America	tof4	tof4b	E1	TOF12	Tof5
SRR1533210	Wild	NA	Tof4	Tof4b	E1	NA	Tof5
SRR1533212	Wild	NA	tof4	Tof4b	E1	tof12	Tof5
WJ_1	Wild	Japan	Tof4	Tof4b	E1	TOF12	Tof5
WJ_10	Wild	Japan	Tof4	Tof4b	e1-wp	TOF12	Tof5
WJ_100	Wild	Japan	Tof4	Tof4b	E1	TOF12	Tof5
WJ_101	Wild	Japan	Tof4	Tof4b	e1-wp	tof12	Tof5
WJ_102	Wild	Japan	Tof4	Tof4b	e1-wp	TOF12	Tof5
WJ_103	Wild	Japan	Tof4	Tof4b	e1-wp	TOF12	tof5
WJ_104	Wild	Japan	Tof4	Tof4b	E1	tof12	Tof5
WJ_105	Wild	Japan	Tof4	Tof4b	e1-wp	TOF12	Tof5
WJ_106	Wild	Japan	Tof4	Tof4b	E1	TOF12	Tof5
WJ_11	Wild	Japan	Tof4	Tof4b	E1	TOF12	Tof5
WJ_12	Wild	Japan	Tof4	Tof4b	E1	TOF12	Tof5
WJ_13	Wild	Japan	Tof4	Tof4b	E1	TOF12	Tof5
WJ_14	Wild	Japan	Tof4	Tof4b	E1	TOF12	Tof5
WJ_15	Wild	Japan	Tof4	Tof4b	E1	TOF12	Tof5
WJ_16	Wild	Japan	Tof4	Tof4b	E1	TOF12	Tof5
WJ_17	Wild	Japan	Tof4	Tof4b	E1	TOF12	Tof5
WJ_18	Wild	Japan	Tof4	Tof4b	E1	TOF12	Tof5
WJ_19	Wild	Japan	Tof4	Tof4b	E1	TOF12	Tof5
WJ_2	Wild	Japan	Tof4	Tof4b	E1	TOF12	Tof5
WJ_20	Wild	Japan	Tof4	Tof4b	E1	TOF12	Tof5
WJ_21	Wild	Japan	Tof4	Tof4b	E1	TOF12	Tof5
WJ_22	Wild	Japan	Tof4	Tof4b	E1	TOF12	Tof5
WJ_23	Wild	Japan	Tof4	Tof4b	E1	TOF12	tof5
WJ_24	Wild	Japan	Tof4	Tof4b	e1-wp	TOF12	Tof5
WJ_25	Wild	Japan	Tof4	Tof4b	E1	TOF12	Tof5
WJ_26	Wild	Japan	Tof4	Tof4b	E1	TOF12	tof5
WJ_27	Wild	Japan	Tof4	Tof4b	E1	TOF12	Tof5
WJ_28	Wild	Japan	Tof4	Tof4b	E1	TOF12	Tof5
WJ_29	Wild	Japan	Tof4	Tof4b	E1	TOF12	tof5
WJ_3	Wild	Japan	Tof4	Tof4b	E1	TOF12	Tof5
WJ_30	Wild	Japan	Tof4	Tof4b	E1	TOF12	tof5
WJ_31	Wild	Japan	Tof4	Tof4b	E1	TOF12	Tof5
WJ_32	Wild	Japan	Tof4	Tof4b	E1	TOF12	Tof5
WJ_33	Wild	Japan	Tof4	Tof4b	E1	TOF12	tof5
WJ_34	Wild	Japan	Tof4	Tof4b	E1	TOF12	tof5
WJ_35	Wild	Japan	Tof4	Tof4b	E1	TOF12	tof5
WJ_36	Wild	Japan	Tof4	Tof4b	E1	TOF12	Tof5
WJ_37	Wild	Japan	Tof4	Tof4b	E1	TOF12	Tof5
WJ_38	Wild	Japan	Tof4	Tof4b	E1	TOF12	tof5
WJ_39	Wild	Japan	Tof4	Tof4b	E1	TOF12	Tof5
WJ_40	Wild	Japan	Tof4	Tof4b	E1	TOF12	Tof5
WJ_41	Wild	Japan	Tof4	Tof4b	E1	TOF12	Tof5
WJ_42	Wild	Japan	Tof4	Tof4b	E1	TOF12	Tof5
WJ_43	Wild	Japan	Tof4	Tof4b	E1	TOF12	Tof5
WJ_44	Wild	Japan	Tof4	Tof4b	E1	TOF12	Tof5
WJ_45	Wild	Japan	Tof4	Tof4b	e1-wp	TOF12	Tof5
WJ_46	Wild	Japan	Tof4	Tof4b	e1-wp	TOF12	Tof5
WJ_47	Wild	Japan	Tof4	Tof4b	E1	TOF12	tof5
WJ_48	Wild	Japan	Tof4	Tof4b	E1	TOF12	Tof5
WJ_49	Wild	Japan	Tof4	Tof4b	E1	TOF12	tof5
WJ_5	Wild	Japan	Tof4	Tof4b	E1	TOF12	Tof5
WJ_50	Wild	Japan	Tof4	Tof4b	E1	TOF12	Tof5
WJ_51	Wild	Japan	Tof4	Tof4b	E1	TOF12	tof5
WJ_52	Wild	Japan	Tof4	Tof4b	E1	TOF12	Tof5
WJ_53	Wild	Japan	Tof4	Tof4b	E1	TOF12	Tof5
WJ_54	Wild	Japan	Tof4	Tof4b	E1	TOF12	Tof5
WJ_55	Wild	Japan	Tof4	Tof4b	E1	TOF12	Tof5
WJ_56	Wild	Japan	Tof4	Tof4b	e1-wp	TOF12	Tof5
WJ_58	Wild	Japan	Tof4	Tof4b	e1-wp	TOF12	Tof5
WJ_59	Wild	Japan	Tof4	Tof4b	E1	TOF12	Tof5
WJ_6	Wild	Japan	Tof4	Tof4b	E1	TOF12	Tof5
WJ_60	Wild	Japan	Tof4	Tof4b	e1-wp	TOF12	tof5
WJ_61	Wild	Japan	Tof4	Tof4b	E1	TOF12	tof5
WJ_62	Wild	Japan	Tof4	Tof4b	E1	TOF12	Tof5
WJ_63	Wild	Japan	Tof4	Tof4b	E1	TOF12	tof5
WJ_64	Wild	Japan	Tof4	Tof4b	E1	TOF12	Tof5
WJ_65	Wild	Japan	Tof4	Tof4b	e1-wp	TOF12	tof5
WJ_66	Wild	Japan	Tof4	Tof4b	E1	TOF12	NA
WJ_67	Wild	Japan	Tof4	Tof4b	E1	TOF12	Tof5
WJ_68	Wild	Japan	Tof4	Tof4b	E1	TOF12	Tof5
WJ_69	Wild	Japan	Tof4	Tof4b	E1	TOF12	tof5
WJ_7	Wild	Japan	Tof4	Tof4b	E1	TOF12	Tof5
WJ_70	Wild	Japan	Tof4	Tof4b	E1	TOF12	tof5
WJ_71	Wild	Japan	Tof4	Tof4b	E1	TOF12	NA
WJ_72	Wild	Japan	Tof4	Tof4b	E1	TOF12	Tof5
WJ_73	Wild	Japan	Tof4	Tof4b	E1	TOF12	Tof5
WJ_74	Wild	Japan	Tof4	Tof4b	E1	TOF12	Tof5
WJ_75	Wild	Japan	Tof4	Tof4b	E1	TOF12	Tof5
WJ_76	Wild	Japan	Tof4	Tof4b	E1	TOF12	tof5
WJ_77	Wild	Japan	Tof4	Tof4b	E1	TOF12	Tof5
WJ_78	Wild	Japan	Tof4	Tof4b	E1	TOF12	tof5
WJ_79	Wild	Japan	Tof4	Tof4b	E1	TOF12	Tof5
WJ_8	Wild	Japan	Tof4	Tof4b	E1	TOF12	Tof5
WJ_80	Wild	Japan	Tof4	Tof4b	E1	TOF12	Tof5
WJ_81	Wild	Japan	Tof4	Tof4b	E1	TOF12	Tof5
WJ_82	Wild	Japan	Tof4	Tof4b	E1	TOF12	Tof5
WJ_83	Wild	Japan	Tof4	Tof4b	E1	TOF12	tof5
WJ_84	Wild	Japan	Tof4	Tof4b	E1	TOF12	Tof5
WJ_85	Wild	Japan	Tof4	Tof4b	E1	TOF12	Tof5
WJ_86	Wild	Japan	Tof4	Tof4b	E1	TOF12	Tof5
WJ_87	Wild	Japan	Tof4	Tof4b	E1	TOF12	Tof5
WJ_88	Wild	Japan	tof4	Tof4b	E1	TOF12	Tof5
WJ_89	Wild	Japan	Tof4	Tof4b	E1	TOF12	tof5
WJ_9	Wild	Japan	Tof4	Tof4b	E1	TOF12	Tof5
WJ_90	Wild	Japan	Tof4	Tof4b	E1	TOF12	Tof5
WJ_91	Wild	Japan	Tof4	Tof4b	e1-wp	TOF12	Tof5
WJ_92	Wild	Japan	Tof4	Tof4b	e1-wp	TOF12	Tof5
WJ_93	Wild	Japan	Tof4	Tof4b	e1-wp	TOF12	Tof5
WJ_94	Wild	Japan	Tof4	Tof4b	e1-wp	TOF12	Tof5
WJ_95	Wild	Japan	Tof4	Tof4b	E1	TOF12	tof5
WJ_96	Wild	Japan	Tof4	Tof4b	e1-wp	TOF12	Tof5
WJ_97	Wild	Japan	Tof4	Tof4b	E1	TOF12	Tof5
WJ_98	Wild	Japan	Tof4	Tof4b	E1	TOF12	Tof5
WJ_99	Wild	Japan	Tof4	Tof4b	E1	TOF12	Tof5
WK_1	Wild	Korean Peninsula	Tof4	Tof4b	E1	TOF12	tof5
WK_10	Wild	Korean Peninsula	Tof4	Tof4b	E1	TOF12	Tof5
WK_11	Wild	Korean Peninsula	Tof4	Tof4b	E1	TOF12	Tof5
WK_12	Wild	Korean Peninsula	Tof4	Tof4b	E1	TOF12	Tof5
WK_13	Wild	Korean Peninsula	tof4	Tof4b	e1-wp	TOF12	tof5
WK_14	Wild	Korean Peninsula	Tof4	Tof4b	E1	TOF12	Tof5
WK_15	Wild	Korean Peninsula	Tof4	Tof4b	e1-wp	TOF12	Tof5
WK_16	Wild	Korean Peninsula	Tof4	Tof4b	E1	TOF12	tof5
WK_17	Wild	Korean Peninsula	Tof4	Tof4b	E1	TOF12	tof5
WK_18	Wild	Korean Peninsula	Tof4	Tof4b	E1	TOF12	Tof5
WK_19	Wild	Korean Peninsula	Tof4	Tof4b	E1	TOF12	tof5
WK_2	Wild	Korean Peninsula	Tof4	Tof4b	E1	TOF12	tof5
WK_20	Wild	Korean Peninsula	Tof4	Tof4b	E1	TOF12	tof5
WK_21	Wild	Korean Peninsula	Tof4	Tof4b	E1	TOF12	Tof5
WK_23	Wild	Korean Peninsula	Tof4	Tof4b	E1	TOF12	Tof5
WK_24	Wild	Korean Peninsula	Tof4	Tof4b	E1	TOF12	Tof5
WK_25	Wild	Korean Peninsula	Tof4	Tof4b	E1	TOF12	tof5
WK_26	Wild	Korean Peninsula	Tof4	Tof4b	E1	TOF12	Tof5
WK_27	Wild	Korean Peninsula	Tof4	Tof4b	E1	TOF12	tof5
WK_28	Wild	Korean Peninsula	Tof4	Tof4b	E1	TOF12	tof5
WK_29	Wild	Korean Peninsula	Tof4	Tof4b	E1	TOF12	Tof5
WK_3	Wild	Korean Peninsula	Tof4	Tof4b	E1	TOF12	Tof5
WK_30	Wild	Korean Peninsula	Tof4	Tof4b	E1	TOF12	tof5
WK_31	Wild	Korean Peninsula	tof4	tof4b	E1	TOF12	tof5
WK_32	Wild	Korean Peninsula	tof4	Tof4b	E1	TOF12	Tof5
WK_34	Wild	Korean Peninsula	Tof4	tof4b	E1	TOF12	Tof5
WK_35	Wild	Korean Peninsula	Tof4	Tof4b	E1	TOF12	Tof5
WK_36	Wild	Korean Peninsula	Tof4	Tof4b	E1	TOF12	tof5
WK_37	Wild	Korean Peninsula	tof4	Tof4b	E1	TOF12	Tof5
WK_38	Wild	Korean Peninsula	tof4	Tof4b	E1	TOF12	tof5
WK_39	Wild	Korean Peninsula	Tof4	Tof4b	E1	TOF12	Tof5
WK_4	Wild	Korean Peninsula	Tof4	Tof4b	E1	TOF12	Tof5
WK_40	Wild	Korean Peninsula	Tof4	Tof4b	E1	TOF12	tof5
WK_41	Wild	Korean Peninsula	Tof4	Tof4b	E1	TOF12	tof5
WK_42	Wild	Korean Peninsula	Tof4	Tof4b	E1	TOF12	Tof5
WK_43	Wild	Korean Peninsula	tof4	Tof4b	E1	TOF12	tof5
WK_44	Wild	Korean Peninsula	Tof4	Tof4b	E1	TOF12	Tof5
WK_45	Wild	Korean Peninsula	Tof4	Tof4b	E1	TOF12	tof5
WK_46	Wild	Korean Peninsula	tof4	tof4b	E1	TOF12	Tof5
WK_47	Wild	Korean Peninsula	tof4	tof4b	E1	TOF12	tof5
WK_48	Wild	Korean Peninsula	Tof4	Tof4b	E1	TOF12	Tof5
WK_5	Wild	Korean Peninsula	Tof4	Tof4b	e1-wp	TOF12	Tof5
WK_50	Wild	Korean Peninsula	Tof4	tof4b	E1	TOF12	Tof5
WK_51	Wild	Korean Peninsula	tof4	Tof4b	E1	TOF12	tof5
WK_54	Wild	Korean Peninsula	Tof4	Tof4b	E1	TOF12	Tof5
WK_55	Wild	Korean Peninsula	Tof4	Tof4b	e1-wp	TOF12	Tof5
WK_56	Wild	Korean Peninsula	Tof4	Tof4b	E1	TOF12	Tof5
WK_57	Wild	Korean Peninsula	Tof4	Tof4b	E1	TOF12	Tof5
WK_6	Wild	Korean Peninsula	Tof4	Tof4b	E1	TOF12	tof5
WK_60	Wild	Korean Peninsula	Tof4	Tof4b	E1	TOF12	Tof5
WK_61	Wild	Korean Peninsula	Tof4	Tof4b	e1-wp	TOF12	Tof5
WK_62	Wild	Korean Peninsula	Tof4	Tof4b	E1	TOF12	Tof5
WK_63	Wild	Korean Peninsula	Tof4	Tof4b	e1-wp	TOF12	Tof5
WK_64	Wild	Korean Peninsula	Tof4	Tof4b	E1	TOF12	tof5
WK_65	Wild	Korean Peninsula	Tof4	Tof4b	E1	TOF12	Tof5
WK_66	Wild	Korean Peninsula	Tof4	Tof4b	E1	TOF12	Tof5
WK_67	Wild	Korean Peninsula	Tof4	Tof4b	E1	TOF12	Tof5
WK_7	Wild	Korean Peninsula	tof4	Tof4b	E1	TOF12	Tof5
WK_70	Wild	Korean Peninsula	Tof4	Tof4b	E1	TOF12	Tof5
WK_72	Wild	Korean Peninsula	Tof4	Tof4b	E1	TOF12	Tof5
WK_73	Wild	Korean Peninsula	Tof4	Tof4b	E1	TOF12	Tof5
WK_74	Wild	Korean Peninsula	Tof4	Tof4b	E1	TOF12	Tof5
WK_75	Wild	Korean Peninsula	Tof4	Tof4b	E1	TOF12	Tof5
WK_76	Wild	Korean Peninsula	Tof4	Tof4b	E1	TOF12	tof5
WK_77	Wild	Korean Peninsula	Tof4	Tof4b	E1	TOF12	tof5
WK_78	Wild	Korean Peninsula	Tof4	Tof4b	E1	TOF12	Tof5
WK_79	Wild	Korean Peninsula	Tof4	Tof4b	E1	TOF12	tof5
WK_8	Wild	Korean Peninsula	Tof4	Tof4b	E1	TOF12	Tof5
WK_80	Wild	Korean Peninsula	Tof4	Tof4b	E1	TOF12	Tof5
WK_81	Wild	Korean Peninsula	Tof4	Tof4b	e1-wp	TOF12	tof5
WK_84	Wild	Korean Peninsula	Tof4	Tof4b	E1	TOF12	tof5
WK_85	Wild	Korean Peninsula	Tof4	Tof4b	E1	TOF12	Tof5
WK_9	Wild	Korean Peninsula	Tof4	Tof4b	E1	TOF12	Tof5
WR_1	Wild	Koera	tof4	tof4b	E1	tof12	Tof5
WR_10	Wild	Koera	Tof4	tof4b	E1	tof12	Tof5
WR_11	Wild	Koera	tof4	tof4b	E1	TOF12	tof5
WR_12	Wild	Russia	tof4	tof4b	E1	TOF12	tof5
WR_13	Wild	Russia	tof4	tof4b	E1	tof12	tof5
WR_14	Wild	Russia	NA	Tof4b	e1-wp	tof12	Tof5
WR_15	Wild	Russia	tof4	tof4b	E1	TOF12	Tof5
WR_16	Wild	Russia	tof4	tof4b	E1	tof12	tof5
WR_17	Wild	Russia	tof4	tof4b	E1	tof12	tof5
WR_19	Wild	Russia	tof4	tof4b	e1-wp	tof12	Tof5
WR_20	Wild	Russia	tof4	tof4b	E1	TOF12	Tof5
WR_21	Wild	Russia	tof4	tof4b	E1	tof12	Tof5
WR_22	Wild	Russia	Tof4	Tof4b	e1-wp	TOF12	tof5
WR_23	Wild	Russia	tof4	tof4b	E1	tof12	tof5
WR_24	Wild	Russia	Tof4	tof4b	e1-wp	TOF12	Tof5
WR_26	Wild	Russia	Tof4	Tof4b	e1-wp	TOF12	Tof5
WR_27	Wild	Russia	Tof4	Tof4b	e1-wp	TOF12	tof5
WR_28	Wild	Russia	Tof4	Tof4b	e1-wp	tof12	tof5
WR_29	Wild	Russia	tof4	tof4b	e1-wp	TOF12	Tof5
WR_3	Wild	Russia	tof4	tof4b	E1	TOF12	tof5
WR_30	Wild	Russia	tof4	tof4b	e1-wp	tof12	tof5
WR_31	Wild	Russia	Tof4	Tof4b	e1-wp	tof12	Tof5
WR_32	Wild	Russia	tof4	tof4b	e1-wp	tof12	tof5
WR_34	Wild	Russia	tof4	tof4b	e1-wp	TOF12	Tof5
WR_35	Wild	Russia	Tof4	Tof4b	E1	TOF12	Tof5
WR_36	Wild	Russia	Tof4	Tof4b	e1-wp	TOF12	Tof5
WR_37	Wild	Russia	tof4	Tof4b	e1-wp	tof12	Tof5
WR_38	Wild	Russia	NA	NA	E1	TOF12	NA
WR_4	Wild	Russia	tof4	tof4b	E1	TOF12	tof5
WR_40	Wild	Russia	Tof4	Tof4b	e1-wp	tof12	Tof5
WR_41	Wild	Russia	tof4	NA	E1	TOF12	tof5
WR_42	Wild	Russia	NA	NA	E1	TOF12	Tof5
WR_5	Wild	Russia	tof4	tof4b	E1	TOF12	tof5
WR_6	Wild	Russia	Tof4	tof4b	e1-wp	tof12	Tof5
WR_7	Wild	Russia	tof4	tof4b	E1	tof12	tof5
WR_8	Wild	Russia	tof4	Tof4b	E1	tof12	Tof5
WR_9	Wild	Russia	tof4	tof4b	E1	tof12	tof5
ZKW0001	Wild	Northern ChiNA	Tof4	NA	e1-wp	TOF12	Tof5
ZKW0002	Wild	Northern ChiNA	tof4	NA	E1	TOF12	Tof5
ZKW0005	Wild	Northern ChiNA	tof4	tof4b	E1	tof12	Tof5
ZKW0006	Wild	Northern ChiNA	tof4	Tof4b	E1	TOF12	Tof5
ZKW0007	Wild	Northern ChiNA	Tof4	tof4b	e1-wp	tof12	Tof5
ZKW0008	Wild	Northern ChiNA	tof4	Tof4b	e1-wp	tof12	Tof5
ZKW0009	Wild	Northern ChiNA	tof4	tof4b	E1	tof12	Tof5
ZKW0010	Wild	Northern ChiNA	Tof4	NA	e1-wp	tof12	Tof5
ZKW0011	Wild	Northern ChiNA	tof4	tof4b	e1-wp	tof12	tof5
ZKW0012	Wild	Northern ChiNA	tof4	tof4b	e1-wp	tof12	tof5
ZKW0013	Wild	Northern ChiNA	tof4	tof4b	E1	TOF12	NA
ZKW0014	Wild	Northern ChiNA	Tof4	tof4b	e1-wp	tof12	Tof5
ZKW0015	Wild	Northern ChiNA	tof4	tof4b	E1	tof12	Tof5
ZKW0016	Wild	Northern ChiNA	tof4	Tof4b	E1	TOF12	Tof5
ZKW0017	Wild	Northern ChiNA	tof4	Tof4b	E1	TOF12	Tof5
ZKW0018	Wild	Northern ChiNA	tof4	tof4b	e1-wp	tof12	Tof5
ZKW0019	Wild	Northern ChiNA	tof4	tof4b	E1	TOF12	NA
ZKW0020	Wild	Northern ChiNA	tof4	tof4b	E1	TOF12	NA
ZKW0021	Wild	Northern ChiNA	Tof4	tof4b	E1	TOF12	Tof5
ZKW0022	Wild	Northern ChiNA	tof4	Tof4b	e1-wp	TOF12	Tof5
ZKW0023	Wild	Northern ChiNA	Tof4	tof4b	e1-wp	tof12	Tof5
ZKW0024	Wild	Northern ChiNA	Tof4	tof4b	E1	TOF12	Tof5
ZKW0025	Wild	Northern ChiNA	tof4	Tof4b	E1	TOF12	Tof5
ZKW0026	Wild	Northern ChiNA	tof4	tof4b	e1-wp	tof12	Tof5
ZKW0027	Wild	Northern ChiNA	Tof4	tof4b	e1-wp	TOF12	tof5
ZKW0028	Wild	Northern ChiNA	Tof4	Tof4b	E1	TOF12	tof5
ZKW0029	Wild	Northern ChiNA	Tof4	Tof4b	E1	TOF12	NA
ZKW0030	Wild	Northern ChiNA	tof4	tof4b	E1	tof12	tof5
ZKW0031	Wild	Northern ChiNA	tof4	tof4b	e1-wp	TOF12	Tof5
ZKW0032	Wild	Northern ChiNA	tof4	Tof4b	e1-wp	TOF12	Tof5
ZKW0033	Wild	Northern ChiNA	Tof4	Tof4b	e1-wp	TOF12	Tof5
ZKW0034	Wild	Northern ChiNA	tof4	tof4b	e1-wp	tof12	Tof5
ZKW0035	Wild	Northern ChiNA	Tof4	Tof4b	e1-wp	TOF12	Tof5
ZKW0036	Wild	Northern ChiNA	tof4	tof4b	E1	TOF12	NA
ZKW0037	Wild	Northern ChiNA	tof4	tof4b	e1-wp	tof12	tof5
ZKW0038	Wild	Northern ChiNA	tof4	tof4b	e1-wp	tof12	tof5
ZKW0039	Wild	Northern ChiNA	tof4	tof4b	e1-wp	tof12	tof5
ZKW0040	Wild	Northern ChiNA	tof4	tof4b	E1	tof12	tof5
ZKW0041	Wild	Northern ChiNA	tof4	tof4b	E1	tof12	tof5
ZKW0042	Wild	Northern ChiNA	tof4	NA	E1	tof12	tof5
ZKW0043	Wild	Northern ChiNA	tof4	tof4b	E1	tof12	tof5
ZKW0044	Wild	Northern ChiNA	tof4	Tof4b	e1-wp	TOF12	Tof5
ZKW0045	Wild	Northern ChiNA	Tof4	Tof4b	e1-wp	tof12	NA
ZKW0046	Wild	Northern ChiNA	tof4	tof4b	E1	tof12	Tof5
ZKW0047	Wild	Northern ChiNA	tof4	tof4b	E1	tof12	NA
ZKW0048	Wild	Northern ChiNA	tof4	NA	E1	tof12	Tof5
ZKW0049	Wild	Northern ChiNA	tof4	Tof4b	e1-wp	TOF12	Tof5
ZKW0050	Wild	Northern ChiNA	Tof4	tof4b	e1-wp	tof12	Tof5
ZKW0051	Wild	Northern ChiNA	tof4	tof4b	e1-wp	tof12	tof5
ZKW0052	Wild	Northern ChiNA	tof4	NA	E1	TOF12	NA
ZKW0053	Wild	Northern ChiNA	Tof4	tof4b	e1-wp	tof12	Tof5
ZKW0054	Wild	Northern ChiNA	tof4	NA	E1	TOF12	Tof5
ZKW0055	Wild	Northern ChiNA	tof4	tof4b	E1	tof12	tof5
ZKW0056	Wild	Northern ChiNA	NA	tof4b	E1	tof12	Tof5
ZKW0057	Wild	Northern ChiNA	Tof4	NA	e1-wp	TOF12	Tof5
ZKW0058	Wild	Northern ChiNA	Tof4	tof4b	e1-wp	tof12	Tof5
ZKW0059	Wild	Northern ChiNA	tof4	tof4b	e1-wp	tof12	Tof5
ZKW0060	Wild	Northern ChiNA	Tof4	NA	E1	TOF12	Tof5
ZKW0061	Wild	Northern ChiNA	Tof4	tof4b	E1	TOF12	Tof5
ZKW0062	Wild	Northern ChiNA	tof4	tof4b	E1	tof12	Tof5
ZKW0063	Wild	Northern ChiNA	tof4	tof4b	e1-wp	TOF12	Tof5
ZKW0064	Wild	Northern ChiNA	tof4	NA	e1-wp	tof12	tof5
ZKW0065	Wild	Northern ChiNA	tof4	tof4b	e1-wp	TOF12	Tof5
ZKW0066	Wild	Northern ChiNA	tof4	tof4b	E1	tof12	tof5
ZKW0067	Wild	Northern ChiNA	Tof4	Tof4b	e1-wp	tof12	tof5
ZKW0068	Wild	Northern ChiNA	Tof4	Tof4b	e1-wp	tof12	tof5
ZKW0069	Wild	Northern ChiNA	tof4	tof4b	E1	tof12	tof5
ZKW0070	Wild	Northern ChiNA	tof4	tof4b	e1-wp	tof12	tof5
ZKW0071	Wild	Northern ChiNA	tof4	Tof4b	e1-wp	TOF12	tof5
ZKW0072	Wild	Northern ChiNA	Tof4	NA	e1-wp	TOF12	Tof5
ZKW0073	Wild	Northern ChiNA	tof4	NA	e1-wp	tof12	tof5
ZKW0074	Wild	Northern ChiNA	Tof4	Tof4b	E1	TOF12	Tof5
ZKW0075	Wild	Northern ChiNA	tof4	tof4b	e1-wp	tof12	Tof5
ZKW0076	Wild	Northern ChiNA	tof4	Tof4b	e1-wp	TOF12	Tof5
ZKW0077	Wild	Northern ChiNA	Tof4	tof4b	e1-wp	TOF12	tof5
ZKW0078	Wild	Northern ChiNA	tof4	tof4b	E1	TOF12	Tof5
ZKW0079	Wild	Northern ChiNA	tof4	Tof4b	e1-wp	TOF12	Tof5
ZKW0080	Wild	Northern ChiNA	Tof4	Tof4b	e1-wp	tof12	Tof5
ZKW0081	Wild	Northern ChiNA	Tof4	Tof4b	e1-wp	tof12	tof5
ZKW0082	Wild	Northern ChiNA	Tof4	Tof4b	e1-wp	TOF12	Tof5
ZKW0083	Wild	Northern ChiNA	Tof4	Tof4b	e1-wp	tof12	tof5
ZKW0084	Wild	Northern ChiNA	Tof4	Tof4b	e1-wp	TOF12	Tof5
ZKW0085	Wild	Northern ChiNA	tof4	Tof4b	E1	TOF12	Tof5
ZKW0086	Wild	Northern ChiNA	tof4	NA	e1-wp	TOF12	Tof5
ZKW0087	Wild	Northern ChiNA	Tof4	Tof4b	E1	tof12	tof5
ZKW0088	Wild	Northern ChiNA	tof4	tof4b	e1-wp	tof12	Tof5
ZKW0089	Wild	Northern ChiNA	tof4	NA	e1-wp	tof12	Tof5
ZKW0090	Wild	Northern ChiNA	tof4	tof4b	e1-wp	tof12	Tof5
ZKW0091	Wild	Northern ChiNA	tof4	tof4b	e1-wp	tof12	Tof5
ZKW0092	Wild	Northern ChiNA	tof4	tof4b	e1-wp	tof12	Tof5
ZKW0093	Wild	Northern ChiNA	tof4	Tof4b	E1	TOF12	NA
ZKW0094	Wild	Northern ChiNA	Tof4	Tof4b	E1	TOF12	tof5
ZKW0095	Wild	Northern ChiNA	tof4	NA	E1	TOF12	tof5
ZKW0096	Wild	Northern ChiNA	tof4	NA	E1	TOF12	tof5
ZKW0097	Wild	Northern ChiNA	tof4	Tof4b	e1-wp	TOF12	Tof5
ZKW0098	Wild	Northern ChiNA	Tof4	tof4b	e1-wp	tof12	Tof5
ZKW0099	Wild	Northern ChiNA	tof4	NA	e1-wp	TOF12	Tof5
ZKW0100	Wild	Northern ChiNA	tof4	tof4b	E1	tof12	Tof5
ZKW0101	Wild	Northern ChiNA	tof4	Tof4b	E1	TOF12	NA
ZKW0102	Wild	Northern ChiNA	Tof4	NA	e1-wp	TOF12	tof5
ZKW0103	Wild	Northern ChiNA	tof4	Tof4b	E1	tof12	tof5
ZKW0104	Wild	Northern ChiNA	tof4	Tof4b	e1-wp	tof12	Tof5
ZKW0105	Wild	Northern ChiNA	tof4	tof4b	e1-wp	tof12	tof5
ZKW0106	Wild	Northern ChiNA	tof4	tof4b	e1-wp	tof12	tof5
ZKW0107	Wild	Northern ChiNA	Tof4	NA	e1-wp	TOF12	Tof5
ZKW0108	Wild	Northern ChiNA	Tof4	NA	e1-wp	TOF12	Tof5
ZKW0109	Wild	Northern ChiNA	Tof4	NA	e1-wp	TOF12	Tof5
ZKW0110	Wild	Northern ChiNA	tof4	NA	E1	TOF12	tof5
ZKW0111	Wild	Northern ChiNA	tof4	tof4b	E1	tof12	tof5
ZKW0112	Wild	Northern ChiNA	tof4	Tof4b	e1-wp	tof12	Tof5
ZKW0113	Wild	Northern ChiNA	tof4	Tof4b	e1-wp	tof12	Tof5
ZKW0114	Wild	Northern ChiNA	tof4	NA	E1	TOF12	Tof5
ZKW0115	Wild	Northern ChiNA	tof4	Tof4b	E1	TOF12	Tof5
ZKW0116	Wild	Northern ChiNA	tof4	tof4b	e1-wp	tof12	Tof5
ZKW0117	Wild	Northern ChiNA	tof4	NA	E1	tof12	NA
ZKW0118	Wild	Northern ChiNA	Tof4	NA	e1-wp	TOF12	Tof5
ZKW0119	Wild	Northern ChiNA	tof4	Tof4b	E1	TOF12	Tof5
ZKW0120	Wild	Northern ChiNA	tof4	Tof4b	e1-wp	TOF12	Tof5
ZKW0121	Wild	Northern ChiNA	tof4	Tof4b	e1-wp	TOF12	Tof5
ZKW0122	Wild	Northern ChiNA	Tof4	tof4b	E1	TOF12	Tof5
ZKW0123	Wild	Northern ChiNA	Tof4	tof4b	e1-wp	tof12	Tof5
ZKW0124	Wild	Northern ChiNA	Tof4	NA	E1	tof12	Tof5
ZKW0125	Wild	Northern ChiNA	Tof4	NA	e1-wp	tof12	Tof5
ZKW0126	Wild	Northern ChiNA	tof4	Tof4b	e1-wp	TOF12	Tof5
ZKW0127	Wild	Northern ChiNA	Tof4	tof4b	e1-wp	tof12	Tof5
ZKW0128	Wild	Northern ChiNA	tof4	Tof4b	E1	TOF12	Tof5
ZKW0129	Wild	Northern ChiNA	Tof4	NA	E1	TOF12	Tof5
ZKW0130	Wild	Northern ChiNA	Tof4	NA	e1-wp	tof12	Tof5
ZKW0131	Wild	Northern ChiNA	tof4	Tof4b	E1	TOF12	Tof5
ZKW0132	Wild	Northern ChiNA	tof4	Tof4b	E1	TOF12	tof5
ZKW0133	Wild	Northern ChiNA	Tof4	Tof4b	e1-wp	TOF12	Tof5
ZKW0134	Wild	Northern ChiNA	Tof4	tof4b	e1-wp	tof12	Tof5
ZKW0135	Wild	Northern ChiNA	Tof4	Tof4b	e1-wp	TOF12	Tof5
ZKW0136	Wild	Northern ChiNA	Tof4	Tof4b	e1-wp	TOF12	Tof5
ZKW0137	Wild	Northern ChiNA	tof4	tof4b	E1	tof12	NA
ZKW0138	Wild	Northern ChiNA	Tof4	Tof4b	E1	TOF12	Tof5
ZKW0139	Wild	Northern ChiNA	Tof4	Tof4b	E1	TOF12	Tof5
ZKW0140	Wild	Northern ChiNA	tof4	NA	E1	tof12	tof5
ZKW0141	Wild	Northern ChiNA	tof4	tof4b	E1	tof12	tof5
ZKW0142	Wild	Northern ChiNA	tof4	tof4b	E1	TOF12	tof5
ZKW0143	Wild	Northern ChiNA	tof4	Tof4b	E1	TOF12	Tof5
ZKW0144	Wild	Northern ChiNA	tof4	Tof4b	e1-wp	TOF12	Tof5
ZKW0145	Wild	Northern ChiNA	tof4	tof4b	E1	tof12	Tof5
ZKW0146	Wild	Northern ChiNA	Tof4	Tof4b	E1	TOF12	Tof5
ZKW0147	Wild	Northern ChiNA	Tof4	Tof4b	e1-wp	TOF12	Tof5
ZKW0148	Wild	Northern ChiNA	tof4	NA	E1	TOF12	NA
ZKW0149	Wild	Northern ChiNA	tof4	Tof4b	E1	tof12	Tof5
ZKW0150	Wild	Northern ChiNA	tof4	tof4b	e1-wp	tof12	Tof5
ZKW0151	Wild	Northern ChiNA	Tof4	tof4b	E1	TOF12	Tof5
ZKW0152	Wild	Northern ChiNA	Tof4	tof4b	E1	TOF12	Tof5
ZKW0153	Wild	Northern ChiNA	tof4	tof4b	E1	TOF12	Tof5
ZKW0154	Wild	Northern ChiNA	Tof4	Tof4b	E1	tof12	Tof5
ZKW0155	Wild	Northern ChiNA	Tof4	Tof4b	e1-wp	TOF12	Tof5
ZKW0156	Wild	Northern ChiNA	tof4	tof4b	E1	tof12	Tof5
ZKW0157	Wild	Northern ChiNA	tof4	tof4b	E1	tof12	Tof5
ZKW0158	Wild	Northern ChiNA	tof4	tof4b	E1	tof12	Tof5
ZKW0159	Wild	Northern ChiNA	tof4	tof4b	E1	tof12	Tof5
ZKW0160	Wild	Northern ChiNA	tof4	tof4b	E1	tof12	tof5
ZKW0161	Wild	Northern ChiNA	tof4	Tof4b	e1-wp	TOF12	Tof5
ZKW0162	Wild	Northern ChiNA	Tof4	Tof4b	E1	TOF12	tof5
ZKW0163	Wild	Northern ChiNA	Tof4	Tof4b	E1	TOF12	tof5
ZKW0164	Wild	Northern ChiNA	Tof4	Tof4b	E1	TOF12	tof5
ZKW0165	Wild	Northern ChiNA	tof4	tof4b	e1-wp	tof12	tof5
ZKW0166	Wild	Northern ChiNA	tof4	tof4b	e1-wp	TOF12	Tof5
ZKW0167	Wild	Northern ChiNA	tof4	tof4b	e1-wp	tof12	Tof5
ZKW0168	Wild	Northern ChiNA	tof4	tof4b	e1-wp	tof12	Tof5
ZKW0169	Wild	Northern ChiNA	tof4	Tof4b	e1-wp	TOF12	Tof5
ZKW0170	Wild	Northern ChiNA	tof4	Tof4b	E1	TOF12	Tof5
ZKW0171	Wild	Northern ChiNA	tof4	Tof4b	e1-wp	TOF12	Tof5
ZKW0172	Wild	Northern ChiNA	tof4	Tof4b	e1-wp	TOF12	Tof5
ZKW0173	Wild	Northern ChiNA	tof4	Tof4b	E1	TOF12	Tof5
ZKW0174	Wild	Northern ChiNA	tof4	Tof4b	E1	TOF12	Tof5
ZKW0175	Wild	Northern ChiNA	tof4	tof4b	e1-wp	tof12	Tof5
ZKW0176	Wild	Northern ChiNA	tof4	Tof4b	e1-wp	TOF12	Tof5
ZKW0177	Wild	Northern ChiNA	tof4	Tof4b	E1	TOF12	Tof5
ZKW0178	Wild	Northern ChiNA	tof4	tof4b	E1	TOF12	NA
ZKW0179	Wild	Northern ChiNA	tof4	tof4b	e1-wp	TOF12	Tof5
ZKW0180	Wild	Northern ChiNA	tof4	tof4b	e1-wp	TOF12	Tof5
ZKW0181	Wild	Northern ChiNA	tof4	tof4b	e1-wp	TOF12	Tof5
ZKW0182	Wild	Northern ChiNA	tof4	Tof4b	e1-wp	tof12	tof5
ZKW0184	Wild	Northern ChiNA	Tof4	tof4b	e1-wp	TOF12	NA
ZKW0185	Wild	Northern ChiNA	Tof4	tof4b	E1	TOF12	Tof5
ZKW0186	Wild	Northern ChiNA	tof4	tof4b	e1-wp	TOF12	Tof5
ZKW0187	Wild	Northern ChiNA	Tof4	tof4b	e1-wp	TOF12	Tof5
ZKW0188	Wild	Northern ChiNA	tof4	Tof4b	e1-wp	TOF12	Tof5
ZKW0189	Wild	Northern ChiNA	tof4	tof4b	e1-wp	tof12	Tof5
ZKW0190	Wild	Northern ChiNA	tof4	Tof4b	E1	TOF12	Tof5
ZKW0191	Wild	Northern ChiNA	Tof4	NA	e1-wp	TOF12	NA
ZKW0192	Wild	Northern ChiNA	tof4	tof4b	E1	tof12	tof5
ZKW0193	Wild	Northern ChiNA	Tof4	tof4b	E1	TOF12	Tof5
ZKW0194	Wild	Northern ChiNA	tof4	Tof4b	e1-wp	tof12	tof5
ZKW0195	Wild	Northern ChiNA	tof4	NA	e1-wp	tof12	NA
ZKW0196	Wild	Northern ChiNA	Tof4	tof4b	e1-wp	TOF12	Tof5
ZKW0197	Wild	Northern ChiNA	Tof4	Tof4b	e1-wp	TOF12	tof5
ZKW0198	Wild	Northern ChiNA	tof4	Tof4b	e1-wp	tof12	Tof5
ZKW0200	Wild	Northern ChiNA	Tof4	Tof4b	e1-wp	tof12	tof5
ZKW0201	Wild	Northern ChiNA	Tof4	Tof4b	e1-wp	tof12	tof5
ZKW0202	Wild	Northern ChiNA	tof4	tof4b	e1-wp	tof12	tof5
ZKW0203	Wild	Northern ChiNA	tof4	tof4b	e1-wp	TOF12	tof5
ZKW0204	Wild	Northern ChiNA	Tof4	Tof4b	e1-wp	TOF12	tof5
ZKW0205	Wild	Northern ChiNA	Tof4	Tof4b	e1-wp	TOF12	tof5
ZKW0206	Wild	Northern ChiNA	tof4	NA	e1-wp	tof12	tof5
ZKW0207	Wild	Northern ChiNA	Tof4	Tof4b	E1	tof12	Tof5
ZKW0208	Wild	Northern ChiNA	Tof4	tof4b	e1-wp	TOF12	Tof5
ZKW0209	Wild	Northern ChiNA	tof4	tof4b	e1-wp	TOF12	Tof5
ZKW0210	Wild	Northern ChiNA	Tof4	tof4b	e1-wp	tof12	Tof5
ZKW0211	Wild	Northern ChiNA	tof4	tof4b	E1	tof12	tof5
ZKW0212	Wild	Northern ChiNA	tof4	tof4b	E1	tof12	Tof5
ZKW0213	Wild	Northern ChiNA	tof4	tof4b	e1-wp	TOF12	Tof5
ZKW0214	Wild	Northern ChiNA	Tof4	NA	E1	TOF12	Tof5
ZKW0215	Wild	Northern ChiNA	tof4	tof4b	e1-wp	tof12	Tof5
ZKW0216	Wild	Northern ChiNA	tof4	Tof4b	e1-wp	TOF12	Tof5
ZKW0217	Wild	Northern ChiNA	Tof4	tof4b	E1	TOF12	Tof5
ZKW0218	Wild	Northern ChiNA	tof4	NA	E1	tof12	tof5
ZKW0219	Wild	Northern ChiNA	tof4	tof4b	e1-wp	tof12	tof5
ZKW0220	Wild	Northern ChiNA	tof4	NA	e1-wp	tof12	tof5
ZKW0221	Wild	Northern ChiNA	tof4	tof4b	e1-wp	tof12	Tof5
ZKW0222	Wild	Northern ChiNA	tof4	tof4b	e1-wp	tof12	tof5
ZKW0223	Wild	Northern ChiNA	tof4	tof4b	e1-wp	tof12	tof5
ZKW0224	Wild	Northern ChiNA	tof4	tof4b	e1-wp	tof12	Tof5
ZKW0225	Wild	Northern ChiNA	Tof4	Tof4b	e1-wp	TOF12	Tof5
ZKW0226	Wild	Northern ChiNA	tof4	tof4b	e1-wp	tof12	NA
ZKW0227	Wild	Northern ChiNA	tof4	tof4b	E1	TOF12	tof5
ZKW0228	Wild	Northern ChiNA	tof4	tof4b	e1-wp	tof12	Tof5
ZKW0229	Wild	Northern ChiNA	tof4	tof4b	E1	tof12	tof5
ZKW0230	Wild	Northern ChiNA	tof4	NA	e1-wp	TOF12	NA
ZKW0231	Wild	Northern ChiNA	tof4	tof4b	e1-wp	tof12	tof5
ZKW0232	Wild	Northern ChiNA	tof4	tof4b	E1	tof12	tof5
ZKW0233	Wild	Northern ChiNA	tof4	tof4b	E1	tof12	tof5
ZKW0234	Wild	Northern ChiNA	Tof4	Tof4b	e1-wp	tof12	Tof5
ZKW0235	Wild	Northern ChiNA	tof4	tof4b	e1-wp	tof12	tof5
ZKW0236	Wild	Northern ChiNA	tof4	tof4b	E1	TOF12	Tof5
ZKW0237	Wild	Northern ChiNA	tof4	Tof4b	e1-wp	tof12	Tof5
ZKW0238	Wild	Northern ChiNA	tof4	Tof4b	E1	TOF12	Tof5
ZKW0239	Wild	Northern ChiNA	tof4	tof4b	E1	tof12	tof5
ZKW0240	Wild	Northern ChiNA	Tof4	Tof4b	e1-wp	TOF12	Tof5
ZKW0241	Wild	Northern ChiNA	Tof4	tof4b	e1-wp	TOF12	Tof5
ZKW0242	Wild	Northern ChiNA	tof4	tof4b	E1	tof12	Tof5
ZKW0243	Wild	Northern ChiNA	tof4	tof4b	E1	tof12	tof5
ZKW0244	Wild	Northern ChiNA	tof4	tof4b	E1	NA	tof5
ZKW0245	Wild	Northern ChiNA	tof4	tof4b	E1	TOF12	Tof5
ZKW0246	Wild	Northern ChiNA	Tof4	NA	e1-wp	TOF12	Tof5
ZKW0247	Wild	Northern ChiNA	tof4	tof4b	E1	TOF12	Tof5
ZKW0248	Wild	Northern ChiNA	tof4	Tof4b	e1-wp	tof12	Tof5
ZKW0249	Wild	Northern ChiNA	tof4	NA	e1-wp	TOF12	NA
ZKW0250	Wild	Northern ChiNA	tof4	tof4b	E1	tof12	tof5
ZKW0251	Wild	Northern ChiNA	tof4	tof4b	e1-wp	tof12	tof5
ZKW0252	Wild	Northern ChiNA	Tof4	tof4b	e1-wp	tof12	tof5
ZKW0253	Wild	Northern ChiNA	tof4	tof4b	E1	TOF12	Tof5
ZKW0254	Wild	Northern ChiNA	tof4	Tof4b	e1-wp	TOF12	Tof5
ZKW0255	Wild	Northern ChiNA	tof4	NA	e1-wp	TOF12	Tof5
ZKW0256	Wild	Northern ChiNA	tof4	Tof4b	E1	TOF12	Tof5
ZKW0257	Wild	Northern ChiNA	tof4	Tof4b	e1-wp	TOF12	Tof5
ZKW0258	Wild	Northern ChiNA	tof4	Tof4b	e1-wp	TOF12	Tof5
ZKW0259	Wild	Northern ChiNA	Tof4	NA	E1	TOF12	tof5
ZKW0260	Wild	Northern ChiNA	tof4	Tof4b	e1-wp	tof12	Tof5
ZKW0261	Wild	Northern ChiNA	tof4	Tof4b	e1-wp	TOF12	tof5
ZKW0262	Wild	Northern ChiNA	tof4	tof4b	e1-wp	tof12	Tof5
ZKW0263	Wild	Northern ChiNA	tof4	NA	E1	tof12	tof5
ZKW0264	Wild	Northern ChiNA	Tof4	NA	e1-wp	TOF12	Tof5
ZKW0265	Wild	Northern ChiNA	tof4	Tof4b	e1-wp	tof12	Tof5
ZKW0266	Wild	Northern ChiNA	tof4	NA	e1-wp	TOF12	NA
ZKW0267	Wild	Northern ChiNA	tof4	tof4b	e1-wp	TOF12	tof5
ZKW0268	Wild	Northern ChiNA	Tof4	tof4b	E1	TOF12	Tof5
ZKW0269	Wild	Northern ChiNA	Tof4	Tof4b	e1-wp	TOF12	tof5
ZKW0270	Wild	Northern ChiNA	tof4	tof4b	e1-wp	TOF12	Tof5
ZKW0271	Wild	Northern ChiNA	Tof4	Tof4b	E1	TOF12	NA
ZKW0272	Wild	Northern ChiNA	tof4	Tof4b	e1-wp	tof12	Tof5
ZKW0273	Wild	Northern ChiNA	tof4	tof4b	e1-wp	tof12	tof5
ZKW0274	Wild	Northern ChiNA	Tof4	Tof4b	E1	TOF12	Tof5
ZKW0275	Wild	Northern ChiNA	tof4	tof4b	E1	tof12	tof5
ZKW0276	Wild	Northern ChiNA	Tof4	NA	e1-wp	tof12	NA
ZKW0277	Wild	Northern ChiNA	tof4	tof4b	e1-wp	TOF12	Tof5
ZKW0278	Wild	Northern ChiNA	tof4	NA	e1-wp	tof12	NA
ZKW0279	Wild	Northern ChiNA	Tof4	Tof4b	e1-wp	TOF12	Tof5
ZKW0280	Wild	Northern ChiNA	Tof4	Tof4b	E1	TOF12	NA
ZKW0281	Wild	Northern ChiNA	tof4	tof4b	E1	TOF12	NA
ZKW0282	Wild	Northern ChiNA	tof4	tof4b	E1	tof12	NA
ZKW0283	Wild	Northern ChiNA	tof4	NA	E1	TOF12	Tof5
ZKW0284	Wild	Northern ChiNA	tof4	tof4b	E1	tof12	NA
ZKW0285	Wild	Northern ChiNA	tof4	tof4b	e1-wp	tof12	tof5
ZKW0286	Wild	Northern ChiNA	tof4	NA	e1-wp	tof12	tof5
ZKW0287	Wild	Northern ChiNA	tof4	tof4b	e1-wp	tof12	tof5
ZKW0288	Wild	Northern ChiNA	Tof4	Tof4b	e1-wp	TOF12	Tof5
ZKW0289	Wild	Northern ChiNA	tof4	Tof4b	e1-wp	tof12	Tof5
ZKW0290	Wild	Northern ChiNA	tof4	NA	E1	TOF12	Tof5
ZKW0291	Wild	Northern ChiNA	tof4	tof4b	E1	TOF12	NA
ZKW0292	Wild	Northern ChiNA	tof4	tof4b	E1	TOF12	tof5
ZKW0293	Wild	Northern ChiNA	tof4	tof4b	E1	TOF12	Tof5
ZKW0294	Wild	Northern ChiNA	tof4	tof4b	E1	TOF12	Tof5
ZKW0295	Wild	Northern ChiNA	tof4	tof4b	E1	tof12	Tof5
