# Supplementary material for: Subfunctionalisation and self-repression of duplicated E1 homologues finetunes soybean flowering and adaptation
Source: Nat Commun. 2024 Jul 23;15:6184. doi: 10.1038/s41467-024-50623-3 (PMC11263555; doi:10.1038/s41467-024-50623-3)
Supplement: Supplementary file 10 — Source Data [file 41467_2024_50623_MOESM10_ESM.xlsx]

## Sheet: Fig 1a
Delimitation of the Tof4b locus to an 8,512-kb region on chromosome 4 in a segregating, heterozygous inbred family from a cross between Williams 82 (Wm82) and Dongnong 50 (DN50)
#145-1175	#145-254	#145-4278	#145-1511	#145-1650	#145-524	#145-528	#145-3524	#145-3098
35	42	33	36	34	43	41	42	45
39	45	46	38	45	46	34	49	48
37	43	42	37	43	44	46	44	46
35	42	35	36	46	43	43	42	47
39	45	46	38	41	46	41	47	46
38	44	45	37	44	46	43	47	43
39	45	46	38	42	46	45	48	49
38	45	46	38	44	46	44	47	43
35	42	35	37	45	43	31	42	48
39	45	46	38	43	46	38	49	44
38	44	45	37	39	46	40	46	47
37	43	42	37	41	45	36	45	47
37	43	45	37	40	45	38	45	47
37	43	41	37	38	44	44	43	47
35	42	37	37	40	43	42	43	44
37	43	41	37	41	44	40	43	45

## Sheet: Fig 1c
Expression of E1Lb in the Tof4b NILs.
	Tubulin in NIL-Tof4b (Wm82)				E1Lb in NIL-Tof4b (Wm82)				Tubulin in NIL-tof4b (DN50)				E1Lb in NIL-tof4b (DN50)
ZT0	22.07	22	21.99		35	34.59	22.61		22.61	21.81	22.44		30.69	30.28	30.77
ZT4	23.05	23.05	23.16		24.67	24.3	21.65		21.65	21.75	21.64		25.33	25.91	25.18
ZT8	23.78	23.63	23.68		27.86	27.58	21.98		21.98	22.05	21.68		27.95	27.88	27.86
ZT12	20.93	20.73	20.87		24.66	25.04	21.95		21.95	22.13	22.02		27.89	28.27	27.83
ZT16	23.47	23.61	23.58		26.19	26.21	22.05		22.05	22.25	22.08		28.03	27.78	27.65
ZT20	21.13	20.96	20.79		28.64	30.84	22.07		22.07	22.07	22.22		28.18	28.53	28.75
ZT24	22.57	22.76	22.62		35	35	22.03		22.03	22.06	22.07		30.55	30.27	30.03

## Sheet: Fig 1e
Promoter activity analysis of P1 - P4 promoters
LUC
P1	P2	P3	P4
25241	5888	10738	16909
25720	5657	10937	15910
25572	6221	10871	15522
24216	5800	10223	16338
25349	5702	10666	16540
REN
P1	P2	P3	P4
909586	224305	394055	1146373
970566	224040	451010	1116491
1232386	314987	414133	1017836
1009000	249462	340767	1037333
974962	304107	453872	1102667
Standardize with the mean LUC activity of P1-LUC/REN being 1
P1	P2	P3	P4
1.11	1.05	1.09	0.59
1.06	1.01	0.97	0.57
0.83	0.79	1.05	0.61
0.96	0.93	1.2	0.63
1.04	0.75	0.94	0.6

## Sheet: Fig 1g
Flowering time of Wm82 and tof4bCR-Wm82
Wm82	tof4bCR-Wm82
45	41
44	42
46	42
45	40
45	41
45	41
44	40
46	41
45	41
45	41

## Sheet: Fig1i
Flowering time of DN50 and tof4bCR-DN50
Wm82	tof4bCR-DN50
33	30
31	29
30	29
33	28
32	28
31	28
32	27
32	27
34	26
30	28

## Sheet: Fig 2a
Diurnal variation in Tof4b expression levels in NILs of E3/E4
	Tubulin in E3E4				Tof4b in E3E4				Tubulin in e3e4				Tof4b in e3e4
ZT0	23.13	23.02	23.08		29.69	29.72	29.79		23.97	24.05	23.92		32.75	32.89	32.94
ZT4	23.84	23.66	23.74		27.39	27.6	27.44		22.14	22.21	22.18		28.24	28.41	28.34
ZT8	23.44	23.56	23.25		28.35	28.2	28.42		22.77	22.72	22.66		29.32	29.19	29.14
ZT12	22.24	22.33	22.35		27.7	27.86	27.87		24.54	24.62	24.69		33.13	33.01	32.92
ZT16	22.9	22.92	22.98		27.33	27.23	27.13		23.14	23.23	23.07		31.97	31.83	31.86
ZT20	22.72	22.68	22.64		30.34	30.4	30.23		22.5	22.55	22.57		30.38	30.47	30.6
ZT24	23.31	23.32	23.43		29.65	29.41	29.52		25.01	24.87	24.96		32.76	33.09	32.96

## Sheet: Fig 2b
Diurnal variation in Tof4b expression levels in NILs of E2
Tubulin in E2			Tof4b in E2			Tubulin in e2			Tof4b in e2
21.76	21.7	21.56	31.24	31.36	31.08	21.47	21.49	21.59	31.49	31.31	31.23
25.53	25.44	25.34	32.05	32.04	32.17	21.12	21.3	21.07	28.62	28.55	28.83
23.19	23.24	23.1	32.59	32.43	32.68	20.47	20.31	20.33	29.82	29.76	30.01
21.74	21.65	21.7	32.03	31.92	32.06	20.92	20.71	20.66	32.26	32.35	32.03
21.68	21.6	21.72	29.09	28.87	28.97	21.73	21.62	21.69	29.22	29.42	29.65
21.05	21.17	21.03	31.74	31.67	31.85	21.86	21.91	21.77	33.21	33.41	33.53
21.5	21.53	21.56	31.3	31.65	31.16	22.7	22.67	22.6	32.89	32.69	32.95

## Sheet: Fig 2c
Diurnal variation in FT2a expression levels in in Wm82 and Wm82-tof4bCR-Wm82
Tubulin in Tof4b			FT2a in E3E4			Tubulin in tof4b			FT2a in tof4b
21.45	21.54	21.09	29.4	29.28	29.4	21.68	21.52	21.72	25.47	25.5	25.61
23.1	23.12	23.21	29.03	29.18	29.49	24.08	24.33	24.22	27.3	27.03	27
22.56	22.69	22.54	30.56	30.52	30.5	22.8	22.82	22.85	26.2	26.16	25.88
22.66	22.62	22.79	30.79	30.79	30.79	21.96	22.2	21.96	26.43	26.5	25.87
21.57	21.64	21.71	29.2	29.18	29.47	21.85	21.81	21.79	26.65	26.22	26.32
22.5	22.54	22.52	29.89	29.84	29.83	21.45	21.3	21.24	25.79	25.81	25.82
21.76	21.56	21.84	29.26	29.64	30	21.28	21.56	21.51	27.05	27.02	27.01

## Sheet: Fig 2d
Diurnal variation in FT5a expression levels in in Wm82 and Wm82-tof4bCR-Wm82
Tubulin in Tof4b			FT2a in E3E4			Tubulin in tof4b			FT2a in tof4b
21.45	21.54	21.09	32	32.23	31.8	21.68	21.52	21.72	29.75	29.54	29.51
23.1	23.12	23.21	32.63	32.52	31.93	24.08	24.33	24.22	31	30.8	30.58
22.56	22.69	22.54	31.94	32.09	32.75	22.8	22.82	22.85	30.22	30.19	30.15
22.66	22.62	22.79	31.91	32.89	32.78	21.96	22.2	21.96	30.59	30.68	30.15
21.57	21.64	21.71	32.09	32.14	32.39	21.85	21.81	21.79	29.59	29.6	29.58
22.5	22.54	22.52	33.03	33.18	33.49	21.45	21.3	21.24	30.5	30.77	30.44
21.76	21.56	21.84	32.42	32.63	32.41	21.28	21.56	21.51	30.98	30.74	30.89

## Sheet: Fig 2e
ChIP–qPCR assay for enrichment of E1Lb–3xFLAG at the promoter of E1
	IP				Input
P1-Wm82	35.43	35.22	35.24	34.89	24.05	24.16	24.97	24.14
P1-E1Lb-3xFLAG	26.77	26.07	25.86	25.41	20.19	20.85	20.27	20.22
P2-Wm82	33.05	32.74	32.81	33.1	26.05	26.16	26.35	26.07
P2-E1Lb-3xFLAG	31.57	30.97	31.02	31.24	24.47	24.28	24.6	24.74
P3-Wm82	36.41	36.02	35.85	35.32	25.18	25.2	25.27	25.33
P3-E1Lb-3xFLAG	34.8	34.9	35.89	35.44	24.25	24.94	24.92	24.9
P4-Wm82	31.96	31.22	31.02	31.73	24.97	24.99	24.03	24.98
P4-E1Lb-3xFLAG	27.58	27.77	26.96	26.77	22.16	22.6	22.47	22.37
ELF1B-Wm82	29.59	28.4	28.17	28.59	18.74	19.04	18.93	19.02
ELF1B-E1Lb-3xFLAG	30.92	30.21	31.25	30.21	21.52	21.65	21.92	22.03

[truncated: 36 more sheets: Fig 2f, Fig 3c, Fig 3d, Fig 3e, Fig 3f, Fig 3g, Fig 3h, Fig 3i, SFig 1b, SFig 3a, SFig 3c, SFig 4, SFig 5b, SFig 5c d, SFig5e, SFig 6b c, SFig 7b, SFig 7c d, SFig 7e, SFig 7f …]
